# Supplementary material for: [Rb(18-crown-6)][Rb([2.2.2]-cryptand)]Rb2Sn9·5NH3
Source: Acta Crystallogr Sect E Struct Rep Online. 2011 Apr 22;67(Pt 5):m613–4. doi: 10.1107/S1600536811013997 (PMC3089245; doi:10.1107/S1600536811013997)
Supplement: Supplementary file 1 [file e-67-0m613-sup1.cif]

##############################################################################
#                                                                            #
# This CIF contains the data in a paper accepted for publication in          #
# Acta Crystallographica Section E. It conforms to the requirements of       #
# Notes for Authors for Acta Crystallographica Section E, and has been       #
# peer reviewed under the auspices of the IUCr Commission on Journals.       #
#                                                                            #
# Full details of the Crystallographic Information File format               #
# are given in the paper "The Crystallographic Information File (CIF):       #
# a New Standard Archive File for Crystallography" by S. R. Hall, F. H.      #
# Allen and I. D. Brown [Acta Cryst. (1991), A47, 655-685].                  #
#                                                                            #
# The current version of the core CIF dictionary is obtainable from          #
# ftp://ftp.iucr.org/pub/cif_core.dic.                                       #
#                                                                            #
# Software is freely available for graphical display of the structure(s)     #
# in this CIF. For information consult the CIF software page                 #
# http://www.iucr.org/resources/cif/software.                                #
#                                                                            #
# This file may be used for bona fide research purposes within the           #
# scientific community so long as proper attribution is given to the journal # 
# article from which it was obtained.                                        #
#                                                                            #
##############################################################################
data_I
_audit_creation_method     SHELXL-97
_chemical_name_systematic
;
Poly[[(4,7,13,16,21,24-hexaoxa-1,10-diazabicyclo[8.8.8]hexacosane)rubidium]
[[(1,4,7,10,13,16-hexaoxacyclooctadecane)rubidium]di-\m-rubidium-\m-
nonastannide] pentaammonia]
;
_chemical_name_common
;
Poly[[([2.2.2]-cryptand)rubidium]
[[(18-crown-6)rubidium]dirubidiumnonastannide] pentaammonia]
;
_chemical_formula_moiety     'C12 H24 Rb O6 +, C18 H51 N7 O6 Rb3 Sn9 -'
_chemical_formula_sum     'C30 H75 N7 O12 Rb4 Sn9'
_chemical_formula_iupac     '[Rb (C12 H24 O6)] [Rb3 Sn9 (C18 H36 N2 O6)], 5N H3'
_chemical_formula_weight     2136.04
_chemical_melting_point     ?
_symmetry_cell_setting     monoclinic
_symmetry_space_group_name_H-M     'P 21/n'
loop_
    _symmetry_equiv_pos_as_xyz
    'x, y, z'
    '-x+1/2, y+1/2, -z+1/2'
    '-x, -y, -z'
    'x-1/2, -y-1/2, z-1/2'
_cell_length_a     10.790(2)
_cell_length_b     15.600(3)
_cell_length_c     36.960(7)
_cell_angle_alpha     90.00
_cell_angle_beta     91.20(3)
_cell_angle_gamma     90.00
_cell_volume     6220(2)
_cell_formula_units_Z     4
_cell_measurement_reflns_used     11435
_cell_measurement_theta_min     2.11
_cell_measurement_theta_max     25.52
_cell_measurement_temperature     123(2)
_exptl_crystal_description     'rod'
_exptl_crystal_colour     'dark red'
_exptl_crystal_size_max     0.25
_exptl_crystal_size_mid     0.2
_exptl_crystal_size_min     0.15
_exptl_crystal_density_diffrn     2.278
_exptl_crystal_density_meas     ?
_exptl_crystal_density_method     'not measured'
_exptl_crystal_F_000     3980
_exptl_absorpt_coefficient_mu     6.751
_exptl_absorpt_correction_type     analytical
_exptl_absorpt_process_details     '(X-SHAPE; Stoe & Cie, 2002)'
_exptl_absorpt_correction_T_min     0.0571
_exptl_absorpt_correction_T_max     0.1188
_exptl_special_details
;
crystal mounting in perfluorether (T. Kottke, D. Stalke, J. Appl. Crystallogr.
26, 1993, p. 615)
;
_diffrn_ambient_temperature     123(2)
_diffrn_radiation_type     MoK\a
_diffrn_radiation_wavelength     0.71073
_diffrn_radiation_source     'fine-focus sealed tube'
_diffrn_radiation_monochromator     graphite
_diffrn_measurement_device_type     'Stoe IPDS'
_diffrn_measurement_method     'rotation'
_diffrn_detector_area_resol_mean     ?
_diffrn_reflns_number     36425
_diffrn_reflns_av_R_equivalents     0.0989
_diffrn_reflns_av_sigmaI/netI     0.0670
_diffrn_reflns_theta_min     2.11
_diffrn_reflns_theta_max     25.52
_diffrn_reflns_theta_full     25.52
_diffrn_measured_fraction_theta_max     0.987
_diffrn_measured_fraction_theta_full     0.987
_diffrn_reflns_limit_h_min     -13
_diffrn_reflns_limit_h_max     13
_diffrn_reflns_limit_k_min     0
_diffrn_reflns_limit_k_max     18
_diffrn_reflns_limit_l_min     0
_diffrn_reflns_limit_l_max     44
_diffrn_standards_number     0
_diffrn_standards_interval_count     .
_diffrn_standards_interval_time     .
_diffrn_standards_decay_%     0
_refine_special_details
;
Refinement of <i>F</i>^2^ against ALL reflections. The weighted <i>R</i>-factor
<i>wR</i> and goodness of fit <i>S</i> are based on <i>F</i>^2^, conventional
<i>R</i>-factors <i>R</i> are based on <i>F</i>, with <i>F</i> set to zero for
negative <i>F</i>^2^. The threshold expression of <i>F</i>^2^ >
\s(<i>F</i>^2^) is used only for calculating <i>R</i>-factors(gt) <i>etc</i>.
and is not relevant to the choice of reflections for refinement.
<i>R</i>-factors based on <i>F</i>^2^ are statistically about twice as large
as those based on <i>F</i>, and <i>R</i>- factors based on ALL data will be
even larger.
;
_reflns_number_total     11435
_reflns_number_gt     7473
_reflns_threshold_expression     I>2\s(I)
_refine_ls_structure_factor_coef     Fsqd
_refine_ls_matrix_type     full
_refine_ls_R_factor_all     0.0656
_refine_ls_R_factor_gt     0.0434
_refine_ls_wR_factor_gt     0.1069
_refine_ls_wR_factor_ref     0.1117
_refine_ls_goodness_of_fit_ref     0.835
_refine_ls_restrained_S_all     0.835
_refine_ls_number_reflns     11435
_refine_ls_number_parameters     608
_refine_ls_number_restraints     0
_refine_ls_hydrogen_treatment     constr
_refine_ls_weighting_scheme     calc
_refine_ls_weighting_details
         'calc w=1/[\s^2^(Fo^2^)+(0.0671P)^2^+0.0000P] where P=(Fo^2^+2Fc^2^)/3'
_atom_sites_solution_hydrogens     geom
_atom_sites_solution_primary     direct
_atom_sites_solution_secondary     difmap
_refine_ls_shift/su_max     0.001
_refine_ls_shift/su_mean     0.000
_refine_diff_density_max     2.771
_refine_diff_density_min     -1.183
_refine_ls_extinction_method     none
_refine_ls_extinction_coef     ?
loop_
    _atom_type_symbol
    _atom_type_description
    _atom_type_scat_dispersion_real
    _atom_type_scat_dispersion_imag
    _atom_type_scat_source
    'C' 'C' 0.0033 0.0016
                         'International Tables Vol C Tables 4.2.6.8 and 6.1.1.4'
    'N' 'N' 0.0061 0.0033
                         'International Tables Vol C Tables 4.2.6.8 and 6.1.1.4'
    'O' 'O' 0.0106 0.0060
                         'International Tables Vol C Tables 4.2.6.8 and 6.1.1.4'
    'Rb' 'Rb' -0.9393 2.9676
                         'International Tables Vol C Tables 4.2.6.8 and 6.1.1.4'
    'Sn' 'Sn' -0.6537 1.4246
                         'International Tables Vol C Tables 4.2.6.8 and 6.1.1.4'
    'H' 'H' 0.0000 0.0000
                         'International Tables Vol C Tables 4.2.6.8 and 6.1.1.4'
_computing_data_collection     'X-AREA (Stoe & Cie, 2002)'
_computing_cell_refinement     'X-AREA (Stoe & Cie, 2002)'
_computing_data_reduction     'X-RED (Stoe & Cie, 2002)'
_computing_structure_solution     'SHELXS97 (Sheldrick, 2008)'
_computing_structure_refinement     'SHELXL97 (Sheldrick, 2008)'
_computing_molecular_graphics     'DIAMOND (Brandenburg, 2001)'
_computing_publication_material     'publCIF (Westrip, 2010)'
loop_
    _atom_site_type_symbol
    _atom_site_label
    _atom_site_fract_x
    _atom_site_fract_y
    _atom_site_fract_z
    _atom_site_U_iso_or_equiv
    _atom_site_adp_type
    _atom_site_calc_flag
    _atom_site_refinement_flags
    _atom_site_occupancy
    _atom_site_symmetry_multiplicity
    _atom_site_disorder_assembly
    _atom_site_disorder_group
    Sn Sn1 0.86100(7) 0.23615(4) 0.907589(19) 0.04003(16) Uani d . 1 1 . .
    Sn Sn2 0.98667(7) 0.39369(5) 0.931424(17) 0.03899(16) Uani d . 1 1 . .
    Sn Sn3 1.02254(6) 0.31609(4) 0.854533(17) 0.03508(15) Uani d . 1 1 . .
    Sn Sn4 0.71369(7) 0.30366(4) 0.846330(18) 0.03923(16) Uani d . 1 1 . .
    Sn Sn5 0.69254(6) 0.37991(5) 0.923721(18) 0.04106(17) Uani d . 1 1 . .
    Sn Sn6 1.03304(7) 0.50482(4) 0.86702(2) 0.04262(17) Uani d . 1 1 . .
    Sn Sn7 0.87119(7) 0.43216(5) 0.809921(18) 0.04261(17) Uani d . 1 1 . .
    Sn Sn8 0.66698(7) 0.48901(5) 0.856306(19) 0.04374(18) Uani d . 1 1 . .
    Sn Sn9 0.82933(7) 0.54589(5) 0.91672(2) 0.04456(18) Uani d . 1 1 . .
    Rb Rb10 0.57160(8) 0.40171(5) 0.75840(2) 0.03225(19) Uani d . 1 1 . .
    Rb Rb11 0.66434(8) 0.09245(5) 0.09496(2) 0.03070(18) Uani d . 1 1 . .
    Rb Rb12 0.81415(13) 0.45056(9) 0.01874(3) 0.0625(3) Uani d . 1 1 . .
    O O1 0.5633(6) 0.2576(4) 0.11449(18) 0.0402(15) Uani d . 1 1 . .
    O O2 0.4199(6) 0.2343(4) 0.74399(16) 0.0358(14) Uani d . 1 1 . .
    O O3 0.6819(6) -0.0751(4) 0.12707(17) 0.0351(14) Uani d . 1 1 . .
    O O4 0.3954(7) 0.5552(4) 0.74943(18) 0.0398(15) Uani d . 1 1 . .
    O O5 0.6400(7) 0.5615(4) 0.72603(18) 0.0428(16) Uani d . 1 1 . .
    O O6 0.7426(6) 0.4148(4) 0.69534(18) 0.0380(15) Uani d . 1 1 . .
    O O7 0.3089(6) 0.3882(4) 0.7689(2) 0.0423(16) Uani d . 1 1 . .
    O O8 0.8881(6) 0.0870(4) 0.05216(17) 0.0380(15) Uani d . 1 1 . .
    O O9 0.7691(6) 0.1897(4) 0.15412(19) 0.0422(16) Uani d . 1 1 . .
    O O10 0.4441(6) -0.0106(4) 0.10348(18) 0.0350(14) Uani d . 1 1 . .
    O O11 0.6481(7) 0.1129(4) 0.01641(17) 0.0395(15) Uani d . 1 1 . .
    O O12 0.6651(7) 0.2526(4) 0.72188(18) 0.0429(16) Uani d . 1 1 . .
    N N1 0.4241(8) 0.1494(5) 0.0601(2) 0.0351(17) Uani d . 1 1 . .
    N N2 0.9076(7) 0.0352(5) 0.1296(2) 0.0353(17) Uani d . 1 1 . .
    N N3 0.8485(13) 0.2982(8) 0.0671(3) 0.077(3) Uani d . 1 1 . .
    H H3C 0.9034 0.3114 0.0853 0.115 Uiso calc R 1 1 . .
    H H3D 0.8781 0.2535 0.0541 0.115 Uiso calc R 1 1 . .
    H H3E 0.7744 0.2835 0.0767 0.115 Uiso calc R 1 1 . .
    N N4 0.7481(11) 0.7826(7) 0.0683(3) 0.068(3) Uani d . 1 1 . .
    H H4C 0.7062 0.8276 0.0779 0.102 Uiso calc R 1 1 . .
    H H4D 0.7343 0.7810 0.0439 0.102 Uiso calc R 1 1 . .
    H H4E 0.8307 0.7889 0.0731 0.102 Uiso calc R 1 1 . .
    N N5 0.8929(11) 0.7596(9) -0.0120(3) 0.076(3) Uani d . 1 1 . .
    N N6 0.5861(13) 0.4400(7) 0.0693(4) 0.085(4) Uani d . 1 1 . .
    H H6C 0.6234 0.3966 0.0818 0.127 Uiso calc R 1 1 . .
    H H6D 0.5582 0.4200 0.0474 0.127 Uiso calc R 1 1 . .
    H H6E 0.5211 0.4604 0.0820 0.127 Uiso calc R 1 1 . .
    N N7 0.6387(13) 0.6110(8) 0.0138(3) 0.080(4) Uani d . 1 1 . .
    H H7C 0.5573 0.5956 0.0138 0.121 Uiso calc R 1 1 . .
    H H7D 0.6738 0.5923 -0.0070 0.121 Uiso calc R 1 1 . .
    H H7E 0.6449 0.6691 0.0151 0.121 Uiso calc R 1 1 . .
    C C1 0.8604(10) 0.0730(7) 0.0140(3) 0.043(2) Uani d . 1 1 . .
    H H1A 0.8298 0.0138 0.0103 0.052 Uiso calc R 1 1 . .
    H H1B 0.9366 0.0804 -0.0001 0.052 Uiso calc R 1 1 . .
    C C2 0.9754(10) 0.0273(7) 0.0661(3) 0.044(2) Uani d . 1 1 . .
    H H2A 1.0512 0.0286 0.0514 0.053 Uiso calc R 1 1 . .
    H H2B 0.9403 -0.0313 0.0648 0.053 Uiso calc R 1 1 . .
    C C3 0.4776(11) 0.6220(6) 0.7593(3) 0.045(3) Uani d . 1 1 . .
    H H3A 0.5229 0.6066 0.7820 0.055 Uiso calc R 1 1 . .
    H H3B 0.4301 0.6752 0.7638 0.055 Uiso calc R 1 1 . .
    C C4 0.7647(9) 0.1352(7) 0.0014(2) 0.037(2) Uani d . 1 1 . .
    H H4A 0.7886 0.1938 0.0091 0.045 Uiso calc R 1 1 . .
    H H4B 0.7582 0.1343 -0.0253 0.045 Uiso calc R 1 1 . .
    C C5 0.7776(9) -0.0840(7) 0.1535(3) 0.042(2) Uani d . 1 1 . .
    H H5A 0.7834 -0.1446 0.1612 0.050 Uiso calc R 1 1 . .
    H H5B 0.7581 -0.0489 0.1749 0.050 Uiso calc R 1 1 . .
    C C6 0.5676(11) 0.6370(7) 0.7299(3) 0.048(3) Uani d . 1 1 . .
    H H6A 0.5227 0.6500 0.7070 0.058 Uiso calc R 1 1 . .
    H H6B 0.6218 0.6862 0.7362 0.058 Uiso calc R 1 1 . .
    C C7 0.2302(9) 0.4614(7) 0.7664(3) 0.042(2) Uani d . 1 1 . .
    H H7A 0.1600 0.4551 0.7830 0.050 Uiso calc R 1 1 . .
    H H7B 0.1965 0.4673 0.7414 0.050 Uiso calc R 1 1 . .
    C C8 0.3563(9) 0.0031(7) 0.0747(3) 0.043(2) Uani d . 1 1 . .
    H H8A 0.2810 -0.0315 0.0788 0.051 Uiso calc R 1 1 . .
    H H8B 0.3921 -0.0150 0.0514 0.051 Uiso calc R 1 1 . .
    C C9 0.3235(9) 0.0957(7) 0.0731(3) 0.042(2) Uani d . 1 1 . .
    H H9A 0.2500 0.1032 0.0569 0.050 Uiso calc R 1 1 . .
    H H9B 0.3007 0.1152 0.0976 0.050 Uiso calc R 1 1 . .
    C C10 0.4330(10) 0.2605(7) 0.1088(2) 0.039(2) Uani d . 1 1 . .
    H H10A 0.4016 0.3183 0.1148 0.047 Uiso calc R 1 1 . .
    H H10B 0.3926 0.2185 0.1248 0.047 Uiso calc R 1 1 . .
    C C11 0.3289(10) 0.2381(7) 0.7713(3) 0.042(2) Uani d . 1 1 . .
    H H11A 0.3695 0.2472 0.7953 0.051 Uiso calc R 1 1 . .
    H H11B 0.2823 0.1835 0.7720 0.051 Uiso calc R 1 1 . .
    C C12 0.5558(10) 0.1729(7) 0.0061(3) 0.043(2) Uani d . 1 1 . .
    H H12A 0.5516 0.1780 -0.0206 0.052 Uiso calc R 1 1 . .
    H H12B 0.5764 0.2299 0.0163 0.052 Uiso calc R 1 1 . .
    C C13 0.5999(10) 0.2839(7) 0.1511(3) 0.044(2) Uani d . 1 1 . .
    H H13A 0.5563 0.2479 0.1688 0.053 Uiso calc R 1 1 . .
    H H13B 0.5752 0.3443 0.1550 0.053 Uiso calc R 1 1 . .
    C C14 0.4731(10) -0.0986(6) 0.1086(3) 0.046(3) Uani d . 1 1 . .
    H H14A 0.5045 -0.1228 0.0858 0.055 Uiso calc R 1 1 . .
    H H14B 0.3971 -0.1303 0.1149 0.055 Uiso calc R 1 1 . .
    C C15 0.2431(9) 0.3100(7) 0.7630(3) 0.040(2) Uani d . 1 1 . .
    H H15A 0.2135 0.3065 0.7375 0.048 Uiso calc R 1 1 . .
    H H15B 0.1703 0.3074 0.7788 0.048 Uiso calc R 1 1 . .
    C C16 0.7234(10) 0.5677(7) 0.6960(3) 0.041(2) Uani d . 1 1 . .
    H H16A 0.7707 0.6220 0.6973 0.050 Uiso calc R 1 1 . .
    H H16B 0.6759 0.5665 0.6728 0.050 Uiso calc R 1 1 . .
    C C17 0.7518(10) 0.2623(7) 0.6930(3) 0.046(3) Uani d . 1 1 . .
    H H17A 0.7067 0.2642 0.6694 0.055 Uiso calc R 1 1 . .
    H H17B 0.8093 0.2129 0.6928 0.055 Uiso calc R 1 1 . .
    C C18 0.7343(10) 0.2755(7) 0.1571(3) 0.042(2) Uani d . 1 1 . .
    H H18A 0.7784 0.3102 0.1390 0.050 Uiso calc R 1 1 . .
    H H18B 0.7575 0.2973 0.1814 0.050 Uiso calc R 1 1 . .
    C C19 0.5680(10) -0.1097(6) 0.1379(3) 0.044(2) Uani d . 1 1 . .
    H H19A 0.5406 -0.0804 0.1601 0.053 Uiso calc R 1 1 . .
    H H19B 0.5783 -0.1714 0.1434 0.053 Uiso calc R 1 1 . .
    C C20 0.4024(12) 0.2398(7) 0.0699(3) 0.052(3) Uani d . 1 1 . .
    H H20A 0.3141 0.2538 0.0649 0.062 Uiso calc R 1 1 . .
    H H20B 0.4529 0.2768 0.0542 0.062 Uiso calc R 1 1 . .
    C C21 1.0067(9) 0.0497(7) 0.1044(3) 0.042(2) Uani d . 1 1 . .
    H H21A 1.0798 0.0157 0.1123 0.050 Uiso calc R 1 1 . .
    H H21B 1.0305 0.1110 0.1054 0.050 Uiso calc R 1 1 . .
    C C22 0.5137(10) 0.1715(6) 0.7512(3) 0.043(2) Uani d . 1 1 . .
    H H22A 0.4756 0.1140 0.7531 0.052 Uiso calc R 1 1 . .
    H H22B 0.5572 0.1846 0.7744 0.052 Uiso calc R 1 1 . .
    C C23 0.8992(9) 0.1786(7) 0.1595(3) 0.045(3) Uani d . 1 1 . .
    H H23A 0.9272 0.2097 0.1816 0.054 Uiso calc R 1 1 . .
    H H23B 0.9438 0.2024 0.1387 0.054 Uiso calc R 1 1 . .
    C C24 0.8224(10) 0.3427(7) 0.6986(3) 0.044(2) Uani d . 1 1 . .
    H H24A 0.8624 0.3423 0.7229 0.052 Uiso calc R 1 1 . .
    H H24B 0.8883 0.3467 0.6804 0.052 Uiso calc R 1 1 . .
    C C25 0.9278(9) 0.0843(7) 0.1635(3) 0.044(2) Uani d . 1 1 . .
    H H25A 1.0153 0.0775 0.1716 0.053 Uiso calc R 1 1 . .
    H H25B 0.8749 0.0598 0.1825 0.053 Uiso calc R 1 1 . .
    C C26 0.3043(10) 0.5380(7) 0.7763(3) 0.044(2) Uani d . 1 1 . .
    H H26A 0.2488 0.5881 0.7786 0.053 Uiso calc R 1 1 . .
    H H26B 0.3462 0.5285 0.8001 0.053 Uiso calc R 1 1 . .
    C C27 0.4310(10) 0.1429(7) 0.0200(3) 0.045(2) Uani d . 1 1 . .
    H H27A 0.3642 0.1780 0.0088 0.055 Uiso calc R 1 1 . .
    H H27B 0.4172 0.0825 0.0127 0.055 Uiso calc R 1 1 . .
    C C28 0.8094(9) 0.4932(6) 0.6982(3) 0.040(2) Uani d . 1 1 . .
    H H28A 0.8698 0.4968 0.6785 0.048 Uiso calc R 1 1 . .
    H H28B 0.8560 0.4948 0.7216 0.048 Uiso calc R 1 1 . .
    C C29 0.8976(9) -0.0564(7) 0.1388(3) 0.042(2) Uani d . 1 1 . .
    H H29A 0.9637 -0.0705 0.1568 0.050 Uiso calc R 1 1 . .
    H H29B 0.9135 -0.0903 0.1168 0.050 Uiso calc R 1 1 . .
    C C30 0.6027(10) 0.1724(6) 0.7214(3) 0.044(2) Uani d . 1 1 . .
    H H30A 0.6632 0.1252 0.7245 0.053 Uiso calc R 1 1 . .
    H H30B 0.5583 0.1645 0.6979 0.053 Uiso calc R 1 1 . .
    Rb Rb13 0.6569(4) 0.6145(3) 0.10223(8) 0.0558(12) Uani d P 0.74(2) 1 . .
    Rb Rb14 0.6416(11) 0.6289(8) 0.1185(15) 0.130(9) Uani d P 0.26(2) 1 . .
loop_
    _atom_site_aniso_label
    _atom_site_aniso_U_11
    _atom_site_aniso_U_22
    _atom_site_aniso_U_33
    _atom_site_aniso_U_12
    _atom_site_aniso_U_13
    _atom_site_aniso_U_23
    Sn1 0.0417(4) 0.0373(4) 0.0413(4) 0.0003(3) 0.0037(3) 0.0097(3)
    Sn2 0.0417(4) 0.0457(4) 0.0294(3) 0.0058(3) -0.0039(3) -0.0026(3)
    Sn3 0.0406(4) 0.0334(3) 0.0314(3) 0.0037(3) 0.0060(3) 0.0004(3)
    Sn4 0.0514(4) 0.0332(3) 0.0328(3) -0.0058(3) -0.0047(3) 0.0010(3)
    Sn5 0.0360(4) 0.0540(4) 0.0335(3) 0.0033(3) 0.0056(3) -0.0003(3)
    Sn6 0.0515(4) 0.0342(3) 0.0423(4) -0.0078(3) 0.0037(3) -0.0009(3)
    Sn7 0.0376(4) 0.0585(4) 0.0316(3) -0.0021(3) -0.0013(3) 0.0103(3)
    Sn8 0.0518(4) 0.0409(4) 0.0381(4) 0.0132(3) -0.0079(3) -0.0045(3)
    Sn9 0.0474(4) 0.0405(4) 0.0456(4) 0.0082(3) -0.0046(3) -0.0126(3)
    Rb10 0.0341(5) 0.0319(4) 0.0307(4) 0.0001(3) 0.0001(3) 0.0001(3)
    Rb11 0.0337(5) 0.0319(4) 0.0266(4) 0.0006(3) 0.0018(3) -0.0005(3)
    Rb12 0.0672(8) 0.0778(8) 0.0427(6) -0.0158(6) 0.0066(5) 0.0015(6)
    O1 0.039(4) 0.044(4) 0.038(4) 0.001(3) 0.007(3) -0.002(3)
    O2 0.040(4) 0.038(3) 0.029(3) 0.007(3) 0.000(3) 0.008(3)
    O3 0.027(3) 0.045(4) 0.033(3) 0.007(3) 0.000(3) 0.006(3)
    O4 0.050(4) 0.033(3) 0.036(4) -0.003(3) 0.000(3) -0.003(3)
    O5 0.052(4) 0.038(4) 0.038(4) 0.002(3) 0.008(3) 0.001(3)
    O6 0.033(3) 0.044(4) 0.037(4) -0.004(3) 0.005(3) -0.001(3)
    O7 0.037(4) 0.035(4) 0.055(4) -0.002(3) 0.008(3) -0.008(3)
    O8 0.039(4) 0.049(4) 0.026(3) 0.004(3) 0.001(3) -0.006(3)
    O9 0.041(4) 0.045(4) 0.042(4) -0.005(3) 0.003(3) -0.015(3)
    O10 0.028(3) 0.036(3) 0.041(4) 0.001(3) 0.000(3) 0.003(3)
    O11 0.049(4) 0.042(4) 0.027(3) -0.002(3) 0.002(3) 0.004(3)
    O12 0.055(4) 0.032(4) 0.042(4) -0.002(3) 0.010(3) -0.004(3)
    N1 0.042(5) 0.037(4) 0.027(4) 0.005(3) -0.001(3) 0.001(3)
    N2 0.030(4) 0.047(5) 0.028(4) 0.003(3) -0.005(3) -0.001(3)
    N3 0.101(9) 0.082(8) 0.047(6) -0.004(7) -0.002(6) -0.017(6)
    N4 0.063(7) 0.072(7) 0.068(7) 0.018(6) -0.014(5) -0.019(6)
    N5 0.058(7) 0.110(10) 0.061(7) 0.032(7) 0.007(5) 0.014(7)
    N6 0.095(10) 0.055(7) 0.107(10) -0.005(6) 0.041(8) -0.005(7)
    N7 0.085(9) 0.081(8) 0.076(8) 0.012(7) 0.019(7) 0.011(7)
    C1 0.043(6) 0.055(6) 0.031(5) -0.008(5) 0.010(4) -0.014(4)
    C2 0.044(6) 0.052(6) 0.037(5) 0.004(5) 0.006(4) -0.004(5)
    C3 0.065(7) 0.031(5) 0.040(5) 0.000(5) -0.014(5) -0.007(4)
    C4 0.030(5) 0.060(6) 0.022(4) -0.004(4) -0.002(4) -0.005(4)
    C5 0.032(5) 0.048(6) 0.045(6) 0.008(4) -0.002(4) 0.015(5)
    C6 0.070(8) 0.033(5) 0.041(6) -0.002(5) -0.013(5) -0.003(4)
    C7 0.035(5) 0.050(6) 0.041(5) 0.007(4) 0.000(4) -0.011(5)
    C8 0.032(5) 0.054(6) 0.041(5) -0.006(4) -0.012(4) 0.005(5)
    C9 0.031(5) 0.051(6) 0.041(5) -0.001(4) -0.006(4) 0.003(5)
    C10 0.044(6) 0.044(5) 0.029(5) 0.011(4) 0.003(4) 0.000(4)
    C11 0.041(6) 0.053(6) 0.033(5) -0.007(5) 0.002(4) 0.003(4)
    C12 0.056(7) 0.046(6) 0.026(5) 0.006(5) 0.000(4) 0.003(4)
    C13 0.052(6) 0.046(6) 0.035(5) -0.001(5) 0.008(5) -0.014(4)
    C14 0.037(6) 0.031(5) 0.070(7) -0.002(4) -0.010(5) 0.006(5)
    C15 0.035(5) 0.049(6) 0.037(5) -0.010(4) 0.011(4) -0.007(4)
    C16 0.051(6) 0.041(5) 0.032(5) -0.011(5) 0.003(4) 0.004(4)
    C17 0.049(6) 0.047(6) 0.043(6) 0.015(5) 0.016(5) -0.012(5)
    C18 0.049(6) 0.042(6) 0.034(5) -0.008(5) 0.002(4) -0.010(4)
    C19 0.045(6) 0.035(5) 0.052(6) -0.001(4) 0.016(5) 0.012(5)
    C20 0.069(8) 0.042(6) 0.045(6) 0.016(5) 0.014(5) 0.003(5)
    C21 0.031(5) 0.063(7) 0.030(5) 0.005(5) -0.001(4) -0.008(4)
    C22 0.050(6) 0.039(5) 0.040(5) -0.005(4) -0.008(5) 0.003(4)
    C23 0.033(5) 0.063(7) 0.039(5) -0.015(5) 0.003(4) -0.012(5)
    C24 0.041(6) 0.053(6) 0.036(5) 0.004(5) 0.002(4) -0.008(4)
    C25 0.026(5) 0.072(7) 0.034(5) -0.007(5) -0.002(4) -0.007(5)
    C26 0.054(7) 0.047(6) 0.031(5) 0.017(5) 0.003(4) -0.005(4)
    C27 0.051(6) 0.050(6) 0.035(5) 0.014(5) -0.003(5) 0.000(5)
    C28 0.038(5) 0.044(6) 0.038(5) -0.012(4) 0.002(4) 0.004(4)
    C29 0.031(5) 0.057(6) 0.037(5) 0.015(4) -0.006(4) 0.009(5)
    C30 0.049(6) 0.034(5) 0.049(6) 0.002(4) -0.015(5) -0.004(4)
    Rb13 0.0371(13) 0.0645(18) 0.066(2) -0.0003(10) -0.0051(8) -0.0027(10)
    Rb14 0.035(4) 0.075(5) 0.28(3) 0.011(3) -0.002(9) -0.026(10)
_geom_special_details
;
All e.s.d.'s (except the e.s.d. in the dihedral angle between two l.s. planes)
are estimated using the full covariance matrix. The cell e.s.d.'s are taken
into account individually in the estimation of e.s.d.'s in distances, angles
and torsion angles; correlations between e.s.d.'s in cell parameters are only
used when they are defined by crystal symmetry. An approximate (isotropic)
treatment of cell e.s.d.'s is used for estimating e.s.d.'s involving l.s.
planes.
;
loop_
    _geom_bond_atom_site_label_1
    _geom_bond_atom_site_label_2
    _geom_bond_site_symmetry_2
    _geom_bond_distance
    _geom_bond_publ_flag
    Sn1 Sn3 . 2.9295(12) ?
    Sn1 Sn2 . 2.9334(11) ?
    Sn1 Sn4 . 2.9344(12) ?
    Sn1 Sn5 . 2.9553(11) ?
    Sn2 Sn9 . 2.9623(11) ?
    Sn2 Sn6 . 2.9954(11) ?
    Sn2 Sn3 . 3.1206(11) ?
    Sn2 Sn5 . 3.1877(12) ?
    Sn2 Rb12 3_766 3.7080(16) ?
    Sn2 Rb12 1_556 3.8625(17) ?
    Sn2 Rb13 3_766 4.069(5) ?
    Sn3 Sn7 . 2.9243(11) ?
    Sn3 Sn6 . 2.9819(11) ?
    Sn3 Rb14 3_766 3.835(16) ?
    Sn3 Rb13 3_766 3.932(3) ?
    Sn4 Sn8 . 2.9594(11) ?
    Sn4 Sn7 . 2.9687(11) ?
    Sn4 Sn5 . 3.1106(11) ?
    Sn4 Rb10 . 3.8784(14) ?
    Sn4 Rb14 3_666 4.21(2) ?
    Sn5 Sn9 . 2.9942(12) ?
    Sn5 Sn8 . 3.0252(11) ?
    Sn5 Rb13 3_666 3.872(4) ?
    Sn5 Rb12 1_556 3.8829(17) ?
    Sn5 Rb14 3_666 3.90(2) ?
    Sn6 Sn7 . 2.9382(13) ?
    Sn6 Sn9 . 2.9642(14) ?
    Sn6 Sn8 . 3.9689(14) ?
    Sn6 Rb13 3_766 3.974(5) ?
    Sn6 Rb14 3_766 4.109(11) ?
    Sn7 Sn8 . 2.9561(13) ?
    Sn7 Rb10 . 3.7474(15) ?
    Sn8 Rb14 3_666 3.93(2) ?
    Sn8 Rb10 . 3.9814(14) ?
    Sn8 Rb13 3_666 4.171(4) ?
    Sn9 Rb12 1_556 4.0597(16) ?
    Rb10 O5 . 2.869(7) ?
    Rb10 O7 . 2.876(7) ?
    Rb10 O12 . 2.882(7) ?
    Rb10 O6 . 3.010(6) ?
    Rb10 O4 . 3.071(7) ?
    Rb10 O2 . 3.122(7) ?
    Rb11 O9 . 2.873(7) ?
    Rb11 O3 . 2.875(6) ?
    Rb11 O10 . 2.891(6) ?
    Rb11 O1 . 2.896(7) ?
    Rb11 O8 . 2.915(7) ?
    Rb11 O11 . 2.922(6) ?
    Rb11 N1 . 3.004(8) ?
    Rb11 N2 . 3.032(8) ?
    Rb12 N3 . 2.992(12) ?
    Rb12 Sn2 3_766 3.7080(16) ?
    Rb12 Sn2 1_554 3.8625(17) ?
    Rb12 Sn5 1_554 3.8829(17) ?
    Rb12 Sn9 1_554 4.0597(16) ?
    O1 C10 . 1.418(12) ?
    O1 C13 . 1.460(12) ?
    O2 C11 . 1.425(12) ?
    O2 C22 . 1.430(12) ?
    O3 C19 . 1.407(12) ?
    O3 C5 . 1.412(11) ?
    O4 C3 . 1.413(12) ?
    O4 C26 . 1.437(12) ?
    O5 C6 . 1.421(13) ?
    O5 C16 . 1.448(12) ?
    O6 C24 . 1.420(12) ?
    O6 C28 . 1.423(12) ?
    O7 C7 . 1.426(12) ?
    O7 C15 . 1.426(12) ?
    O8 C2 . 1.414(12) ?
    O8 C1 . 1.450(11) ?
    O9 C18 . 1.396(12) ?
    O9 C23 . 1.425(13) ?
    O10 C14 . 1.421(11) ?
    O10 C8 . 1.426(11) ?
    O11 C12 . 1.413(12) ?
    O11 C4 . 1.428(12) ?
    O12 C30 . 1.421(12) ?
    O12 C17 . 1.442(12) ?
    N1 C9 . 1.460(13) ?
    N1 C20 . 1.476(13) ?
    N1 C27 . 1.489(12) ?
    N2 C21 . 1.453(13) ?
    N2 C29 . 1.473(13) ?
    N2 C25 . 1.480(12) ?
    N3 H3C . 0.9100 ?
    N3 H3D . 0.9100 ?
    N3 H3E . 0.9100 ?
    N4 Rb13 . 3.077(13) ?
    N4 H4C . 0.9100 ?
    N4 H4D . 0.9100 ?
    N4 H4E . 0.9100 ?
    N6 H6C . 0.9100 ?
    N6 H6D . 0.9100 ?
    N6 H6E . 0.9100 ?
    N7 H7C . 0.9100 ?
    N7 H7D . 0.9100 ?
    N7 H7E . 0.9100 ?
    C1 C4 . 1.484(15) ?
    C1 H1A . 0.9900 ?
    C1 H1B . 0.9900 ?
    C2 C21 . 1.490(13) ?
    C2 H2A . 0.9900 ?
    C2 H2B . 0.9900 ?
    C3 C6 . 1.491(17) ?
    C3 H3A . 0.9900 ?
    C3 H3B . 0.9900 ?
    C4 H4A . 0.9900 ?
    C4 H4B . 0.9900 ?
    C5 C29 . 1.478(14) ?
    C5 H5A . 0.9900 ?
    C5 H5B . 0.9900 ?
    C6 H6A . 0.9900 ?
    C6 H6B . 0.9900 ?
    C7 C26 . 1.479(15) ?
    C7 H7A . 0.9900 ?
    C7 H7B . 0.9900 ?
    C8 C9 . 1.489(15) ?
    C8 H8A . 0.9900 ?
    C8 H8B . 0.9900 ?
    C9 H9A . 0.9900 ?
    C9 H9B . 0.9900 ?
    C10 C20 . 1.503(15) ?
    C10 H10A . 0.9900 ?
    C10 H10B . 0.9900 ?
    C11 C15 . 1.483(15) ?
    C11 H11A . 0.9900 ?
    C11 H11B . 0.9900 ?
    C12 C27 . 1.525(16) ?
    C12 H12A . 0.9900 ?
    C12 H12B . 0.9900 ?
    C13 C18 . 1.467(15) ?
    C13 H13A . 0.9900 ?
    C13 H13B . 0.9900 ?
    C14 C19 . 1.483(15) ?
    C14 H14A . 0.9900 ?
    C14 H14B . 0.9900 ?
    C15 H15A . 0.9900 ?
    C15 H15B . 0.9900 ?
    C16 C28 . 1.488(15) ?
    C16 H16A . 0.9900 ?
    C16 H16B . 0.9900 ?
    C17 C24 . 1.479(15) ?
    C17 H17A . 0.9900 ?
    C17 H17B . 0.9900 ?
    C18 H18A . 0.9900 ?
    C18 H18B . 0.9900 ?
    C19 H19A . 0.9900 ?
    C19 H19B . 0.9900 ?
    C20 H20A . 0.9900 ?
    C20 H20B . 0.9900 ?
    C21 H21A . 0.9900 ?
    C21 H21B . 0.9900 ?
    C22 C30 . 1.477(16) ?
    C22 H22A . 0.9900 ?
    C22 H22B . 0.9900 ?
    C23 C25 . 1.511(16) ?
    C23 H23A . 0.9900 ?
    C23 H23B . 0.9900 ?
    C24 H24A . 0.9900 ?
    C24 H24B . 0.9900 ?
    C25 H25A . 0.9900 ?
    C25 H25B . 0.9900 ?
    C26 H26A . 0.9900 ?
    C26 H26B . 0.9900 ?
    C27 H27A . 0.9900 ?
    C27 H27B . 0.9900 ?
    C28 H28A . 0.9900 ?
    C28 H28B . 0.9900 ?
    C29 H29A . 0.9900 ?
    C29 H29B . 0.9900 ?
    C30 H30A . 0.9900 ?
    C30 H30B . 0.9900 ?
    Rb13 Sn5 3_666 3.872(4) ?
    Rb13 Sn3 3_766 3.932(3) ?
    Rb13 Sn6 3_766 3.974(5) ?
    Rb13 Sn2 3_766 4.069(5) ?
    Rb13 Sn8 3_666 4.171(4) ?
    Rb14 Sn3 3_766 3.835(15) ?
    Rb14 Sn5 3_666 3.90(2) ?
    Rb14 Sn8 3_666 3.933(19) ?
    Rb14 Sn6 3_766 4.109(11) ?
    Rb14 Sn4 3_666 4.21(2) ?
loop_
    _geom_angle_atom_site_label_1
    _geom_angle_atom_site_label_2
    _geom_angle_atom_site_label_3
    _geom_angle_site_symmetry_1
    _geom_angle_site_symmetry_3
    _geom_angle
    _geom_angle_publ_flag
    Sn3 Sn1 Sn2 . . 64.32(3) ?
    Sn3 Sn1 Sn4 . . 69.57(3) ?
    Sn2 Sn1 Sn4 . . 99.82(3) ?
    Sn3 Sn1 Sn5 . . 100.90(3) ?
    Sn2 Sn1 Sn5 . . 65.55(3) ?
    Sn4 Sn1 Sn5 . . 63.76(3) ?
    Sn1 Sn2 Sn9 . . 110.91(3) ?
    Sn1 Sn2 Sn6 . . 109.27(3) ?
    Sn9 Sn2 Sn6 . . 59.67(3) ?
    Sn1 Sn2 Sn3 . . 57.78(3) ?
    Sn9 Sn2 Sn3 . . 103.03(3) ?
    Sn6 Sn2 Sn3 . . 58.32(3) ?
    Sn1 Sn2 Sn5 . . 57.56(3) ?
    Sn9 Sn2 Sn5 . . 58.13(3) ?
    Sn6 Sn2 Sn5 . . 98.66(4) ?
    Sn3 Sn2 Sn5 . . 91.99(4) ?
    Sn1 Sn2 Rb12 . 3_766 163.26(3) ?
    Sn9 Sn2 Rb12 . 3_766 83.68(4) ?
    Sn6 Sn2 Rb12 . 3_766 84.88(3) ?
    Sn3 Sn2 Rb12 . 3_766 128.68(4) ?
    Sn5 Sn2 Rb12 . 3_766 130.86(4) ?
    Sn1 Sn2 Rb12 . 1_556 102.44(3) ?
    Sn9 Sn2 Rb12 . 1_556 71.63(3) ?
    Sn6 Sn2 Rb12 . 1_556 128.50(4) ?
    Sn3 Sn2 Rb12 . 1_556 157.10(3) ?
    Sn5 Sn2 Rb12 . 1_556 66.03(4) ?
    Rb12 Sn2 Rb12 3_766 1_556 73.68(4) ?
    Sn1 Sn2 Rb13 . 3_766 108.41(7) ?
    Sn9 Sn2 Rb13 . 3_766 120.72(7) ?
    Sn6 Sn2 Rb13 . 3_766 66.46(6) ?
    Sn3 Sn2 Rb13 . 3_766 64.74(5) ?
    Sn5 Sn2 Rb13 . 3_766 156.38(5) ?
    Rb12 Sn2 Rb13 3_766 3_766 68.33(6) ?
    Rb12 Sn2 Rb13 1_556 3_766 137.55(5) ?
    Sn7 Sn3 Sn1 . . 107.93(3) ?
    Sn7 Sn3 Sn6 . . 59.66(3) ?
    Sn1 Sn3 Sn6 . . 109.75(3) ?
    Sn7 Sn3 Sn2 . . 101.23(3) ?
    Sn1 Sn3 Sn2 . . 57.90(3) ?
    Sn6 Sn3 Sn2 . . 58.74(2) ?
    Sn7 Sn3 Rb14 . 3_766 121.4(4) ?
    Sn1 Sn3 Rb14 . 3_766 119.6(8) ?
    Sn6 Sn3 Rb14 . 3_766 72.9(2) ?
    Sn2 Sn3 Rb14 . 3_766 79.1(8) ?
    Sn7 Sn3 Rb13 . 3_766 122.33(7) ?
    Sn1 Sn3 Rb13 . 3_766 112.08(5) ?
    Sn6 Sn3 Rb13 . 3_766 68.59(8) ?
    Sn2 Sn3 Rb13 . 3_766 69.38(7) ?
    Rb14 Sn3 Rb13 3_766 3_766 9.7(7) ?
    Sn1 Sn4 Sn8 . . 110.21(3) ?
    Sn1 Sn4 Sn7 . . 106.63(3) ?
    Sn8 Sn4 Sn7 . . 59.82(3) ?
    Sn1 Sn4 Sn5 . . 58.45(3) ?
    Sn8 Sn4 Sn5 . . 59.73(2) ?
    Sn7 Sn4 Sn5 . . 102.26(3) ?
    Sn1 Sn4 Rb10 . . 170.49(3) ?
    Sn8 Sn4 Rb10 . . 69.74(2) ?
    Sn7 Sn4 Rb10 . . 64.78(3) ?
    Sn5 Sn4 Rb10 . . 125.76(3) ?
    Sn1 Sn4 Rb14 . 3_666 109.5(7) ?
    Sn8 Sn4 Rb14 . 3_666 63.80(18) ?
    Sn7 Sn4 Rb14 . 3_666 120.3(3) ?
    Sn5 Sn4 Rb14 . 3_666 62.3(7) ?
    Rb10 Sn4 Rb14 . 3_666 79.2(7) ?
    Sn1 Sn5 Sn9 . . 109.42(3) ?
    Sn1 Sn5 Sn8 . . 107.85(3) ?
    Sn9 Sn5 Sn8 . . 58.60(3) ?
    Sn1 Sn5 Sn4 . . 57.79(3) ?
    Sn9 Sn5 Sn4 . . 101.86(3) ?
    Sn8 Sn5 Sn4 . . 57.65(3) ?
    Sn1 Sn5 Sn2 . . 56.90(2) ?
    Sn9 Sn5 Sn2 . . 57.16(2) ?
    Sn8 Sn5 Sn2 . . 96.26(4) ?
    Sn4 Sn5 Sn2 . . 90.91(4) ?
    Sn1 Sn5 Rb13 . 3_666 124.54(8) ?
    Sn9 Sn5 Rb13 . 3_666 116.00(7) ?
    Sn8 Sn5 Rb13 . 3_666 73.25(5) ?
    Sn4 Sn5 Rb13 . 3_666 82.57(7) ?
    Sn2 Sn5 Rb13 . 3_666 169.45(5) ?
    Sn1 Sn5 Rb12 . 1_556 101.55(4) ?
    Sn9 Sn5 Rb12 . 1_556 71.02(3) ?
    Sn8 Sn5 Rb12 . 1_556 127.48(4) ?
    Sn4 Sn5 Rb12 . 1_556 155.55(3) ?
    Sn2 Sn5 Rb12 . 1_556 65.36(4) ?
    Rb13 Sn5 Rb12 3_666 1_556 121.77(7) ?
    Sn1 Sn5 Rb14 . 3_666 117.4(5) ?
    Sn9 Sn5 Rb14 . 3_666 116.7(3) ?
    Sn8 Sn5 Rb14 . 3_666 67.8(6) ?
    Sn4 Sn5 Rb14 . 3_666 72.7(7) ?
    Sn2 Sn5 Rb14 . 3_666 161.5(8) ?
    Rb13 Sn5 Rb14 3_666 3_666 9.8(7) ?
    Rb12 Sn5 Rb14 1_556 3_666 131.6(7) ?
    Sn7 Sn6 Sn9 . . 95.23(3) ?
    Sn7 Sn6 Sn3 . . 59.20(2) ?
    Sn9 Sn6 Sn3 . . 106.44(3) ?
    Sn7 Sn6 Sn2 . . 103.94(3) ?
    Sn9 Sn6 Sn2 . . 59.61(3) ?
    Sn3 Sn6 Sn2 . . 62.94(2) ?
    Sn7 Sn6 Sn8 . . 47.87(3) ?
    Sn9 Sn6 Sn8 . . 47.62(3) ?
    Sn3 Sn6 Sn8 . . 83.61(2) ?
    Sn2 Sn6 Sn8 . . 82.00(3) ?
    Sn7 Sn6 Rb13 . 3_766 120.59(7) ?
    Sn9 Sn6 Rb13 . 3_766 123.69(6) ?
    Sn3 Sn6 Rb13 . 3_766 67.09(6) ?
    Sn2 Sn6 Rb13 . 3_766 69.83(5) ?
    Sn8 Sn6 Rb13 . 3_766 146.05(6) ?
    Sn7 Sn6 Rb14 . 3_766 113.0(6) ?
    Sn9 Sn6 Rb14 . 3_766 132.2(7) ?
    Sn3 Sn6 Rb14 . 3_766 63.2(3) ?
    Sn2 Sn6 Rb14 . 3_766 76.1(6) ?
    Sn8 Sn6 Rb14 . 3_766 145.81(19) ?
    Rb13 Sn6 Rb14 3_766 3_766 9.3(7) ?
    Sn3 Sn7 Sn6 . . 61.15(3) ?
    Sn3 Sn7 Sn8 . . 105.84(3) ?
    Sn6 Sn7 Sn8 . . 84.65(3) ?
    Sn3 Sn7 Sn4 . . 69.18(3) ?
    Sn6 Sn7 Sn4 . . 105.80(3) ?
    Sn8 Sn7 Sn4 . . 59.93(3) ?
    Sn3 Sn7 Rb10 . . 132.34(3) ?
    Sn6 Sn7 Rb10 . . 155.13(3) ?
    Sn8 Sn7 Rb10 . . 71.77(3) ?
    Sn4 Sn7 Rb10 . . 69.44(3) ?
    Sn3 Sn7 Sn9 . . 78.97(3) ?
    Sn6 Sn7 Sn9 . . 42.61(2) ?
    Sn8 Sn7 Sn9 . . 42.29(3) ?
    Sn4 Sn7 Sn9 . . 78.07(3) ?
    Rb10 Sn7 Sn9 . . 114.02(3) ?
    Sn9 Sn8 Sn7 . . 95.24(3) ?
    Sn9 Sn8 Sn4 . . 106.78(3) ?
    Sn7 Sn8 Sn4 . . 60.25(2) ?
    Sn9 Sn8 Sn5 . . 60.17(3) ?
    Sn7 Sn8 Sn5 . . 104.64(3) ?
    Sn4 Sn8 Sn5 . . 62.62(3) ?
    Sn9 Sn8 Rb14 . 3_666 117.0(8) ?
    Sn7 Sn8 Rb14 . 3_666 129.9(5) ?
    Sn4 Sn8 Rb14 . 3_666 73.7(3) ?
    Sn5 Sn8 Rb14 . 3_666 66.7(6) ?
    Sn9 Sn8 Sn6 . . 48.01(3) ?
    Sn7 Sn8 Sn6 . . 47.48(3) ?
    Sn4 Sn8 Sn6 . . 84.34(2) ?
    Sn5 Sn8 Sn6 . . 83.08(3) ?
    Rb14 Sn8 Sn6 3_666 . 148.3(4) ?
    Sn9 Sn8 Rb10 . . 158.47(3) ?
    Sn7 Sn8 Rb10 . . 63.38(3) ?
    Sn4 Sn8 Rb10 . . 66.05(2) ?
    Sn5 Sn8 Rb10 . . 124.99(3) ?
    Rb14 Sn8 Rb10 3_666 . 81.4(8) ?
    Sn6 Sn8 Rb10 . . 110.47(4) ?
    Sn9 Sn8 Rb13 . 3_666 109.12(5) ?
    Sn7 Sn8 Rb13 . 3_666 137.51(8) ?
    Sn4 Sn8 Rb13 . 3_666 79.26(8) ?
    Sn5 Sn8 Rb13 . 3_666 62.75(6) ?
    Rb14 Sn8 Rb13 3_666 3_666 8.8(7) ?
    Sn6 Sn8 Rb13 . 3_666 145.82(5) ?
    Rb10 Sn8 Rb13 . 3_666 89.94(5) ?
    Sn8 Sn9 Sn2 . . 103.12(3) ?
    Sn8 Sn9 Sn6 . . 84.37(3) ?
    Sn2 Sn9 Sn6 . . 60.72(3) ?
    Sn8 Sn9 Sn5 . . 61.23(3) ?
    Sn2 Sn9 Sn5 . . 64.71(3) ?
    Sn6 Sn9 Sn5 . . 103.88(3) ?
    Sn8 Sn9 Rb12 . 1_556 123.97(4) ?
    Sn2 Sn9 Rb12 . 1_556 64.54(3) ?
    Sn6 Sn9 Rb12 . 1_556 122.78(4) ?
    Sn5 Sn9 Rb12 . 1_556 64.75(3) ?
    Sn8 Sn9 Sn7 . . 42.47(2) ?
    Sn2 Sn9 Sn7 . . 76.71(3) ?
    Sn6 Sn9 Sn7 . . 42.15(3) ?
    Sn5 Sn9 Sn7 . . 77.70(3) ?
    Rb12 Sn9 Sn7 1_556 . 134.33(3) ?
    O5 Rb10 O7 . . 112.5(2) ?
    O5 Rb10 O12 . . 114.23(19) ?
    O7 Rb10 O12 . . 111.1(2) ?
    O5 Rb10 O6 . . 56.70(19) ?
    O7 Rb10 O6 . . 137.0(2) ?
    O12 Rb10 O6 . . 57.70(18) ?
    O5 Rb10 O4 . . 56.04(19) ?
    O7 Rb10 O4 . . 57.46(19) ?
    O12 Rb10 O4 . . 143.19(19) ?
    O6 Rb10 O4 . . 104.59(18) ?
    O5 Rb10 O2 . . 142.60(18) ?
    O7 Rb10 O2 . . 56.43(18) ?
    O12 Rb10 O2 . . 55.43(19) ?
    O6 Rb10 O2 . . 104.61(17) ?
    O4 Rb10 O2 . . 108.20(17) ?
    O5 Rb10 C3 . . 41.0(2) ?
    O7 Rb10 C3 . . 77.8(2) ?
    O12 Rb10 C3 . . 151.7(2) ?
    O6 Rb10 C3 . . 96.9(2) ?
    O4 Rb10 C3 . . 22.9(2) ?
    O2 Rb10 C3 . . 131.0(2) ?
    O5 Rb10 C24 . . 76.5(2) ?
    O7 Rb10 C24 . . 144.0(2) ?
    O12 Rb10 C24 . . 40.6(2) ?
    O6 Rb10 C24 . . 22.1(2) ?
    O4 Rb10 C24 . . 126.6(2) ?
    O2 Rb10 C24 . . 94.5(2) ?
    C3 Rb10 C24 . . 117.5(3) ?
    O5 Rb10 C22 . . 150.3(2) ?
    O7 Rb10 C22 . . 76.7(2) ?
    O12 Rb10 C22 . . 40.0(2) ?
    O6 Rb10 C22 . . 96.7(2) ?
    O4 Rb10 C22 . . 130.8(2) ?
    O2 Rb10 C22 . . 22.7(2) ?
    C3 Rb10 C22 . . 153.5(3) ?
    C24 Rb10 C22 . . 80.5(2) ?
    O5 Rb10 C26 . . 77.3(2) ?
    O7 Rb10 C26 . . 40.1(2) ?
    O12 Rb10 C26 . . 147.1(2) ?
    O6 Rb10 C26 . . 126.9(2) ?
    O4 Rb10 C26 . . 22.6(2) ?
    O2 Rb10 C26 . . 96.0(2) ?
    C3 Rb10 C26 . . 38.4(3) ?
    C24 Rb10 C26 . . 148.7(2) ?
    C22 Rb10 C26 . . 116.8(3) ?
    O5 Rb10 C11 . . 147.5(2) ?
    O7 Rb10 C11 . . 39.5(2) ?
    O12 Rb10 C11 . . 76.1(2) ?
    O6 Rb10 C11 . . 126.5(2) ?
    O4 Rb10 C11 . . 96.5(2) ?
    O2 Rb10 C11 . . 22.1(2) ?
    C3 Rb10 C11 . . 117.4(3) ?
    C24 Rb10 C11 . . 116.2(2) ?
    C22 Rb10 C11 . . 37.8(2) ?
    C26 Rb10 C11 . . 79.3(2) ?
    O5 Rb10 C28 . . 39.6(2) ?
    O7 Rb10 C28 . . 143.5(2) ?
    O12 Rb10 C28 . . 77.1(2) ?
    O6 Rb10 C28 . . 21.3(2) ?
    O4 Rb10 C28 . . 94.0(2) ?
    O2 Rb10 C28 . . 125.8(2) ?
    C3 Rb10 C28 . . 80.6(3) ?
    C24 Rb10 C28 . . 37.2(2) ?
    C22 Rb10 C28 . . 116.9(2) ?
    C26 Rb10 C28 . . 116.3(2) ?
    C11 Rb10 C28 . . 147.4(2) ?
    O9 Rb11 O3 . . 98.3(2) ?
    O9 Rb11 O10 . . 121.43(19) ?
    O3 Rb11 O10 . . 59.79(18) ?
    O9 Rb11 O1 . . 59.0(2) ?
    O3 Rb11 O1 . . 136.72(18) ?
    O10 Rb11 O1 . . 98.80(19) ?
    O9 Rb11 O8 . . 96.40(19) ?
    O3 Rb11 O8 . . 98.59(18) ?
    O10 Rb11 O8 . . 137.29(18) ?
    O1 Rb11 O8 . . 118.80(19) ?
    O9 Rb11 O11 . . 135.5(2) ?
    O3 Rb11 O11 . . 120.77(18) ?
    O10 Rb11 O11 . . 97.86(19) ?
    O1 Rb11 O11 . . 97.78(19) ?
    O8 Rb11 O11 . . 59.82(19) ?
    O9 Rb11 N1 . . 119.5(2) ?
    O3 Rb11 N1 . . 119.6(2) ?
    O10 Rb11 N1 . . 60.5(2) ?
    O1 Rb11 N1 . . 61.2(2) ?
    O8 Rb11 N1 . . 119.54(19) ?
    O11 Rb11 N1 . . 60.6(2) ?
    O9 Rb11 N2 . . 60.7(2) ?
    O3 Rb11 N2 . . 60.6(2) ?
    O10 Rb11 N2 . . 119.8(2) ?
    O1 Rb11 N2 . . 118.9(2) ?
    O8 Rb11 N2 . . 60.08(19) ?
    O11 Rb11 N2 . . 119.1(2) ?
    N1 Rb11 N2 . . 179.6(2) ?
    O9 Rb11 C10 . . 76.9(2) ?
    O3 Rb11 C10 . . 129.2(2) ?
    O10 Rb11 C10 . . 79.5(2) ?
    O1 Rb11 C10 . . 21.1(2) ?
    O8 Rb11 C10 . . 132.2(2) ?
    O11 Rb11 C10 . . 91.9(2) ?
    N1 Rb11 C10 . . 42.6(2) ?
    N2 Rb11 C10 . . 137.6(2) ?
    O9 Rb11 C14 . . 122.5(2) ?
    O3 Rb11 C14 . . 40.2(2) ?
    O10 Rb11 C14 . . 21.1(2) ?
    O1 Rb11 C14 . . 118.2(2) ?
    O8 Rb11 C14 . . 121.7(2) ?
    O11 Rb11 C14 . . 101.8(2) ?
    N1 Rb11 C14 . . 79.4(2) ?
    N2 Rb11 C14 . . 100.8(2) ?
    C10 Rb11 C14 . . 100.1(2) ?
    O9 Rb11 C8 . . 134.1(2) ?
    O3 Rb11 C8 . . 77.9(2) ?
    O10 Rb11 C8 . . 21.2(2) ?
    O1 Rb11 C8 . . 92.6(2) ?
    O8 Rb11 C8 . . 129.4(2) ?
    O11 Rb11 C8 . . 78.7(2) ?
    N1 Rb11 C8 . . 41.8(2) ?
    N2 Rb11 C8 . . 138.4(2) ?
    C10 Rb11 C8 . . 71.5(2) ?
    C14 Rb11 C8 . . 37.7(2) ?
    O9 Rb11 C12 . . 127.7(2) ?
    O3 Rb11 C12 . . 134.0(2) ?
    O10 Rb11 C12 . . 92.3(2) ?
    O1 Rb11 C12 . . 78.7(2) ?
    O8 Rb11 C12 . . 77.2(2) ?
    O11 Rb11 C12 . . 20.9(2) ?
    N1 Rb11 C12 . . 42.4(2) ?
    N2 Rb11 C12 . . 137.2(2) ?
    C10 Rb11 C12 . . 71.1(2) ?
    C14 Rb11 C12 . . 103.3(2) ?
    C8 Rb11 C12 . . 71.2(2) ?
    N3 Rb12 Sn2 . 3_766 99.2(2) ?
    N3 Rb12 Sn2 . 1_554 105.1(2) ?
    Sn2 Rb12 Sn2 3_766 1_554 106.32(4) ?
    N3 Rb12 Sn5 . 1_554 110.5(2) ?
    Sn2 Rb12 Sn5 3_766 1_554 144.75(4) ?
    Sn2 Rb12 Sn5 1_554 1_554 48.60(2) ?
    N3 Rb12 Sn9 . 1_554 147.0(2) ?
    Sn2 Rb12 Sn9 3_766 1_554 100.78(4) ?
    Sn2 Rb12 Sn9 1_554 1_554 43.83(2) ?
    Sn5 Rb12 Sn9 1_554 1_554 44.22(2) ?
    N3 Rb12 Rb13 . . 95.0(2) ?
    Sn2 Rb12 Rb13 3_766 . 59.74(5) ?
    Sn2 Rb12 Rb13 1_554 . 157.50(6) ?
    Sn5 Rb12 Rb13 1_554 . 132.44(6) ?
    Sn9 Rb12 Rb13 1_554 . 117.68(6) ?
    N3 Rb12 Rb12 . 3_765 110.7(3) ?
    Sn2 Rb12 Rb12 3_766 3_765 54.72(3) ?
    Sn2 Rb12 Rb12 1_554 3_765 51.60(3) ?
    Sn5 Rb12 Rb12 1_554 3_765 95.99(4) ?
    Sn9 Rb12 Rb12 1_554 3_765 62.56(4) ?
    Rb13 Rb12 Rb12 . 3_765 111.99(6) ?
    N3 Rb12 Rb14 . . 92.5(4) ?
    Sn2 Rb12 Rb14 3_766 . 59.39(15) ?
    Sn2 Rb12 Rb14 1_554 . 159.3(3) ?
    Sn5 Rb12 Rb14 1_554 . 134.4(3) ?
    Sn9 Rb12 Rb14 1_554 . 120.2(4) ?
    Rb13 Rb12 Rb14 . . 2.6(4) ?
    Rb12 Rb12 Rb14 3_765 . 112.35(15) ?
    C10 O1 C13 . . 112.2(7) ?
    C10 O1 Rb11 . . 111.6(5) ?
    C13 O1 Rb11 . . 112.6(6) ?
    C11 O2 C22 . . 113.1(7) ?
    C11 O2 Rb10 . . 102.2(5) ?
    C22 O2 Rb10 . . 100.1(5) ?
    C19 O3 C5 . . 113.4(7) ?
    C19 O3 Rb11 . . 114.5(5) ?
    C5 O3 Rb11 . . 114.5(6) ?
    C3 O4 C26 . . 113.2(8) ?
    C3 O4 Rb10 . . 99.4(6) ?
    C26 O4 Rb10 . . 102.2(5) ?
    C6 O5 C16 . . 112.0(8) ?
    C6 O5 Rb10 . . 122.0(6) ?
    C16 O5 Rb10 . . 123.2(5) ?
    C24 O6 C28 . . 111.7(7) ?
    C24 O6 Rb10 . . 105.1(5) ?
    C28 O6 Rb10 . . 108.5(5) ?
    C7 O7 C15 . . 112.4(7) ?
    C7 O7 Rb10 . . 121.3(6) ?
    C15 O7 Rb10 . . 122.1(5) ?
    C2 O8 C1 . . 112.1(7) ?
    C2 O8 Rb11 . . 112.0(5) ?
    C1 O8 Rb11 . . 112.0(5) ?
    C18 O9 C23 . . 111.8(8) ?
    C18 O9 Rb11 . . 117.6(6) ?
    C23 O9 Rb11 . . 114.4(5) ?
    C14 O10 C8 . . 112.7(8) ?
    C14 O10 Rb11 . . 111.9(5) ?
    C8 O10 Rb11 . . 111.7(5) ?
    C12 O11 C4 . . 110.9(7) ?
    C12 O11 Rb11 . . 111.6(5) ?
    C4 O11 Rb11 . . 112.1(5) ?
    C30 O12 C17 . . 113.4(8) ?
    C30 O12 Rb10 . . 123.1(6) ?
    C17 O12 Rb10 . . 120.1(5) ?
    C9 N1 C20 . . 110.1(8) ?
    C9 N1 C27 . . 109.9(8) ?
    C20 N1 C27 . . 108.7(8) ?
    C9 N1 Rb11 . . 109.3(5) ?
    C20 N1 Rb11 . . 108.5(7) ?
    C27 N1 Rb11 . . 110.2(6) ?
    C21 N2 C29 . . 111.0(8) ?
    C21 N2 C25 . . 111.5(8) ?
    C29 N2 C25 . . 108.5(8) ?
    C21 N2 Rb11 . . 108.9(5) ?
    C29 N2 Rb11 . . 108.4(5) ?
    C25 N2 Rb11 . . 108.4(6) ?
    Rb12 N3 H3C . . 109.5 ?
    Rb12 N3 H3D . . 109.5 ?
    H3C N3 H3D . . 109.5 ?
    Rb12 N3 H3E . . 109.5 ?
    H3C N3 H3E . . 109.5 ?
    H3D N3 H3E . . 109.5 ?
    Rb13 N4 H4C . . 109.5 ?
    Rb13 N4 H4D . . 109.5 ?
    H4C N4 H4D . . 109.5 ?
    Rb13 N4 H4E . . 109.5 ?
    H4C N4 H4E . . 109.5 ?
    H4D N4 H4E . . 109.5 ?
    H6C N6 H6D . . 109.5 ?
    H6C N6 H6E . . 109.5 ?
    H6D N6 H6E . . 109.5 ?
    H7C N7 H7D . . 109.5 ?
    H7C N7 H7E . . 109.5 ?
    H7D N7 H7E . . 109.5 ?
    O8 C1 C4 . . 109.5(8) ?
    O8 C1 Rb11 . . 46.7(4) ?
    C4 C1 Rb11 . . 78.2(5) ?
    O8 C1 H1A . . 109.8 ?
    C4 C1 H1A . . 109.8 ?
    Rb11 C1 H1A . . 89.7 ?
    O8 C1 H1B . . 109.8 ?
    C4 C1 H1B . . 109.8 ?
    Rb11 C1 H1B . . 155.4 ?
    H1A C1 H1B . . 108.2 ?
    O8 C2 C21 . . 109.1(8) ?
    O8 C2 Rb11 . . 47.1(4) ?
    C21 C2 Rb11 . . 81.4(6) ?
    O8 C2 H2A . . 109.9 ?
    C21 C2 H2A . . 109.9 ?
    Rb11 C2 H2A . . 156.9 ?
    O8 C2 H2B . . 109.9 ?
    C21 C2 H2B . . 109.9 ?
    Rb11 C2 H2B . . 85.3 ?
    H2A C2 H2B . . 108.3 ?
    O4 C3 C6 . . 110.0(8) ?
    O4 C3 Rb10 . . 57.7(5) ?
    C6 C3 Rb10 . . 87.4(6) ?
    O4 C3 H3A . . 109.7 ?
    C6 C3 H3A . . 109.7 ?
    Rb10 C3 H3A . . 68.9 ?
    O4 C3 H3B . . 109.7 ?
    C6 C3 H3B . . 109.7 ?
    Rb10 C3 H3B . . 162.2 ?
    H3A C3 H3B . . 108.2 ?
    O11 C4 C1 . . 109.4(8) ?
    O11 C4 Rb11 . . 47.0(4) ?
    C1 C4 Rb11 . . 78.7(5) ?
    O11 C4 H4A . . 109.8 ?
    C1 C4 H4A . . 109.8 ?
    Rb11 C4 H4A . . 88.7 ?
    O11 C4 H4B . . 109.8 ?
    C1 C4 H4B . . 109.8 ?
    Rb11 C4 H4B . . 156.0 ?
    H4A C4 H4B . . 108.2 ?
    O3 C5 C29 . . 110.6(8) ?
    O3 C5 Rb11 . . 45.1(4) ?
    C29 C5 Rb11 . . 81.4(5) ?
    O3 C5 H5A . . 109.5 ?
    C29 C5 H5A . . 109.5 ?
    Rb11 C5 H5A . . 154.1 ?
    O3 C5 H5B . . 109.5 ?
    C29 C5 H5B . . 109.5 ?
    Rb11 C5 H5B . . 89.0 ?
    H5A C5 H5B . . 108.1 ?
    O5 C6 C3 . . 108.2(8) ?
    O5 C6 H6A . . 110.1 ?
    C3 C6 H6A . . 110.1 ?
    O5 C6 H6B . . 110.1 ?
    C3 C6 H6B . . 110.1 ?
    H6A C6 H6B . . 108.4 ?
    O7 C7 C26 . . 108.2(8) ?
    O7 C7 H7A . . 110.1 ?
    C26 C7 H7A . . 110.1 ?
    O7 C7 H7B . . 110.1 ?
    C26 C7 H7B . . 110.1 ?
    H7A C7 H7B . . 108.4 ?
    O10 C8 C9 . . 109.1(8) ?
    O10 C8 Rb11 . . 47.1(4) ?
    C9 C8 Rb11 . . 81.5(5) ?
    O10 C8 H8A . . 109.9 ?
    C9 C8 H8A . . 109.9 ?
    Rb11 C8 H8A . . 156.9 ?
    O10 C8 H8B . . 109.9 ?
    C9 C8 H8B . . 109.9 ?
    Rb11 C8 H8B . . 85.3 ?
    H8A C8 H8B . . 108.3 ?
    N1 C9 C8 . . 113.1(8) ?
    N1 C9 Rb11 . . 49.1(4) ?
    C8 C9 Rb11 . . 75.3(5) ?
    N1 C9 H9A . . 109.0 ?
    C8 C9 H9A . . 109.0 ?
    Rb11 C9 H9A . . 154.3 ?
    N1 C9 H9B . . 109.0 ?
    C8 C9 H9B . . 109.0 ?
    Rb11 C9 H9B . . 93.9 ?
    H9A C9 H9B . . 107.8 ?
    O1 C10 C20 . . 109.4(8) ?
    O1 C10 Rb11 . . 47.3(4) ?
    C20 C10 Rb11 . . 81.4(6) ?
    O1 C10 H10A . . 109.8 ?
    C20 C10 H10A . . 109.8 ?
    Rb11 C10 H10A . . 157.0 ?
    O1 C10 H10B . . 109.8 ?
    C20 C10 H10B . . 109.8 ?
    Rb11 C10 H10B . . 85.4 ?
    H10A C10 H10B . . 108.2 ?
    O2 C11 C15 . . 108.7(8) ?
    O2 C11 Rb10 . . 55.7(5) ?
    C15 C11 Rb10 . . 83.8(6) ?
    O2 C11 H11A . . 110.0 ?
    C15 C11 H11A . . 110.0 ?
    Rb10 C11 H11A . . 73.4 ?
    O2 C11 H11B . . 110.0 ?
    C15 C11 H11B . . 110.0 ?
    Rb10 C11 H11B . . 163.7 ?
    H11A C11 H11B . . 108.3 ?
    O11 C12 C27 . . 109.1(8) ?
    O11 C12 Rb11 . . 47.5(4) ?
    C27 C12 Rb11 . . 82.0(5) ?
    O11 C12 H12A . . 109.9 ?
    C27 C12 H12A . . 109.9 ?
    Rb11 C12 H12A . . 157.4 ?
    O11 C12 H12B . . 109.9 ?
    C27 C12 H12B . . 109.9 ?
    Rb11 C12 H12B . . 84.3 ?
    H12A C12 H12B . . 108.3 ?
    O1 C13 C18 . . 111.2(8) ?
    O1 C13 Rb11 . . 46.1(4) ?
    C18 C13 Rb11 . . 79.4(5) ?
    O1 C13 H13A . . 109.4 ?
    C18 C13 H13A . . 109.4 ?
    Rb11 C13 H13A . . 90.7 ?
    O1 C13 H13B . . 109.4 ?
    C18 C13 H13B . . 109.4 ?
    Rb11 C13 H13B . . 154.2 ?
    H13A C13 H13B . . 108.0 ?
    O10 C14 C19 . . 110.9(8) ?
    O10 C14 Rb11 . . 47.0(4) ?
    C19 C14 Rb11 . . 79.2(5) ?
    O10 C14 H14A . . 109.5 ?
    C19 C14 H14A . . 109.5 ?
    Rb11 C14 H14A . . 89.4 ?
    O10 C14 H14B . . 109.5 ?
    C19 C14 H14B . . 109.5 ?
    Rb11 C14 H14B . . 155.5 ?
    H14A C14 H14B . . 108.0 ?
    O7 C15 C11 . . 107.9(8) ?
    O7 C15 H15A . . 110.1 ?
    C11 C15 H15A . . 110.1 ?
    O7 C15 H15B . . 110.1 ?
    C11 C15 H15B . . 110.1 ?
    H15A C15 H15B . . 108.4 ?
    O5 C16 C28 . . 107.6(8) ?
    O5 C16 H16A . . 110.2 ?
    C28 C16 H16A . . 110.2 ?
    O5 C16 H16B . . 110.2 ?
    C28 C16 H16B . . 110.2 ?
    H16A C16 H16B . . 108.5 ?
    O12 C17 C24 . . 109.0(8) ?
    O12 C17 H17A . . 109.9 ?
    C24 C17 H17A . . 109.9 ?
    O12 C17 H17B . . 109.9 ?
    C24 C17 H17B . . 109.9 ?
    H17A C17 H17B . . 108.3 ?
    O9 C18 C13 . . 109.9(8) ?
    C13 C18 Rb11 . . 77.8(5) ?
    O9 C18 H18A . . 109.7 ?
    C13 C18 H18A . . 109.7 ?
    Rb11 C18 H18A . . 95.5 ?
    O9 C18 H18B . . 109.7 ?
    C13 C18 H18B . . 109.7 ?
    Rb11 C18 H18B . . 150.1 ?
    H18A C18 H18B . . 108.2 ?
    O3 C19 C14 . . 110.0(8) ?
    O3 C19 Rb11 . . 45.2(4) ?
    C14 C19 Rb11 . . 77.5(5) ?
    O3 C19 H19A . . 109.7 ?
    C14 C19 H19A . . 109.7 ?
    Rb11 C19 H19A . . 93.1 ?
    O3 C19 H19B . . 109.7 ?
    C14 C19 H19B . . 109.7 ?
    Rb11 C19 H19B . . 152.7 ?
    H19A C19 H19B . . 108.2 ?
    N1 C20 C10 . . 114.0(9) ?
    N1 C20 Rb11 . . 49.5(5) ?
    C10 C20 Rb11 . . 75.2(6) ?
    N1 C20 H20A . . 108.8 ?
    C10 C20 H20A . . 108.8 ?
    Rb11 C20 H20A . . 154.0 ?
    N1 C20 H20B . . 108.8 ?
    C10 C20 H20B . . 108.8 ?
    Rb11 C20 H20B . . 94.6 ?
    H20A C20 H20B . . 107.7 ?
    N2 C21 C2 . . 114.8(8) ?
    N2 C21 H21A . . 108.6 ?
    C2 C21 H21A . . 108.6 ?
    N2 C21 H21B . . 108.6 ?
    C2 C21 H21B . . 108.6 ?
    H21A C21 H21B . . 107.5 ?
    O2 C22 C30 . . 108.8(8) ?
    O2 C22 Rb10 . . 57.3(4) ?
    C30 C22 Rb10 . . 86.1(6) ?
    O2 C22 H22A . . 109.9 ?
    C30 C22 H22A . . 109.9 ?
    Rb10 C22 H22A . . 162.9 ?
    O2 C22 H22B . . 109.9 ?
    C30 C22 H22B . . 109.9 ?
    Rb10 C22 H22B . . 70.0 ?
    H22A C22 H22B . . 108.3 ?
    O9 C23 C25 . . 109.3(8) ?
    O9 C23 Rb11 . . 45.0(4) ?
    C25 C23 Rb11 . . 81.0(5) ?
    O9 C23 H23A . . 109.8 ?
    C25 C23 H23A . . 109.8 ?
    Rb11 C23 H23A . . 154.5 ?
    O9 C23 H23B . . 109.8 ?
    C25 C23 H23B . . 109.8 ?
    Rb11 C23 H23B . . 88.3 ?
    H23A C23 H23B . . 108.3 ?
    O6 C24 C17 . . 110.5(9) ?
    O6 C24 Rb10 . . 52.8(4) ?
    C17 C24 Rb10 . . 84.9(6) ?
    O6 C24 H24A . . 109.6 ?
    C17 C24 H24A . . 109.6 ?
    Rb10 C24 H24A . . 76.5 ?
    O6 C24 H24B . . 109.6 ?
    C17 C24 H24B . . 109.6 ?
    Rb10 C24 H24B . . 161.3 ?
    H24A C24 H24B . . 108.1 ?
    N2 C25 C23 . . 113.3(8) ?
    N2 C25 H25A . . 108.9 ?
    C23 C25 H25A . . 108.9 ?
    N2 C25 H25B . . 108.9 ?
    C23 C25 H25B . . 108.9 ?
    H25A C25 H25B . . 107.7 ?
    O4 C26 C7 . . 110.6(8) ?
    O4 C26 Rb10 . . 55.2(4) ?
    C7 C26 Rb10 . . 84.8(5) ?
    O4 C26 H26A . . 109.5 ?
    C7 C26 H26A . . 109.5 ?
    Rb10 C26 H26A . . 163.0 ?
    O4 C26 H26B . . 109.5 ?
    C7 C26 H26B . . 109.5 ?
    Rb10 C26 H26B . . 74.1 ?
    H26A C26 H26B . . 108.1 ?
    N1 C27 C12 . . 112.3(9) ?
    N1 C27 H27A . . 109.2 ?
    C12 C27 H27A . . 109.2 ?
    N1 C27 H27B . . 109.2 ?
    C12 C27 H27B . . 109.2 ?
    H27A C27 H27B . . 107.9 ?
    O6 C28 C16 . . 110.7(8) ?
    O6 C28 Rb10 . . 50.2(4) ?
    C16 C28 Rb10 . . 84.0(5) ?
    O6 C28 H28A . . 109.5 ?
    C16 C28 H28A . . 109.5 ?
    Rb10 C28 H28A . . 159.5 ?
    O6 C28 H28B . . 109.5 ?
    C16 C28 H28B . . 109.5 ?
    Rb10 C28 H28B . . 80.3 ?
    H28A C28 H28B . . 108.1 ?
    N2 C29 C5 . . 115.9(8) ?
    N2 C29 H29A . . 108.3 ?
    C5 C29 H29A . . 108.3 ?
    N2 C29 H29B . . 108.3 ?
    C5 C29 H29B . . 108.3 ?
    H29A C29 H29B . . 107.4 ?
    O12 C30 C22 . . 108.3(8) ?
    O12 C30 H30A . . 110.0 ?
    C22 C30 H30A . . 110.0 ?
    O12 C30 H30B . . 110.0 ?
    C22 C30 H30B . . 110.0 ?
    H30A C30 H30B . . 108.4 ?
    Rb14 Rb13 N4 . . 99.7(19) ?
    Rb14 Rb13 Sn5 . 3_666 87.6(17) ?
    N4 Rb13 Sn5 . 3_666 101.4(2) ?
    Rb14 Rb13 Sn3 . 3_766 76.9(14) ?
    N4 Rb13 Sn3 . 3_766 69.2(2) ?
    Sn5 Rb13 Sn3 3_666 3_766 159.77(16) ?
    Rb14 Rb13 Sn6 . 3_766 97(2) ?
    N4 Rb13 Sn6 . 3_766 104.0(2) ?
    Sn5 Rb13 Sn6 3_666 3_766 153.00(12) ?
    Sn3 Rb13 Sn6 3_766 3_766 44.32(5) ?
    Rb14 Rb13 Sn2 . 3_766 122.7(14) ?
    N4 Rb13 Sn2 . 3_766 65.8(2) ?
    Sn5 Rb13 Sn2 3_666 3_766 147.86(8) ?
    Sn3 Rb13 Sn2 3_766 3_766 45.88(5) ?
    Sn6 Rb13 Sn2 3_766 3_766 43.71(5) ?
    Rb14 Rb13 Sn8 . 3_666 64.7(13) ?
    N4 Rb13 Sn8 . 3_666 139.2(3) ?
    Sn5 Rb13 Sn8 3_666 3_666 43.99(4) ?
    Sn3 Rb13 Sn8 3_766 3_666 133.95(7) ?
    Sn6 Rb13 Sn8 3_766 3_666 114.86(9) ?
    Sn2 Rb13 Sn8 3_766 3_666 154.80(14) ?
    Rb14 Rb13 Rb12 . . 160(2) ?
    N4 Rb13 Rb12 . . 94.5(2) ?
    Sn5 Rb13 Rb12 3_666 . 103.20(8) ?
    Sn3 Rb13 Rb12 3_766 . 95.55(11) ?
    Sn6 Rb13 Rb12 3_766 . 65.89(9) ?
    Sn2 Rb13 Rb12 3_766 . 51.93(7) ?
    Sn8 Rb13 Rb12 3_666 . 111.90(10) ?
    Rb13 Rb14 Sn3 . 3_766 93.4(12) ?
    Rb13 Rb14 Sn5 . 3_666 83(2) ?
    Sn3 Rb14 Sn5 3_766 3_666 166.4(10) ?
    Rb13 Rb14 Sn8 . 3_666 106.4(15) ?
    Sn3 Rb14 Sn8 3_766 3_666 147.5(13) ?
    Sn5 Rb14 Sn8 3_666 3_666 45.43(13) ?
    Rb13 Rb14 Sn6 . 3_766 73.7(14) ?
    Sn3 Rb14 Sn6 3_766 3_766 43.92(13) ?
    Sn5 Rb14 Sn6 3_666 3_766 144.5(8) ?
    Sn8 Rb14 Sn6 3_666 3_766 117.2(5) ?
    Rb13 Rb14 Sn4 . 3_666 127(2) ?
    Sn3 Rb14 Sn4 3_766 3_666 136.6(12) ?
    Sn5 Rb14 Sn4 3_666 3_666 44.92(14) ?
    Sn8 Rb14 Sn4 3_666 3_666 42.5(2) ?
    Sn6 Rb14 Sn4 3_766 3_666 150.3(12) ?
    Sn3 Rb14 Rb12 3_766 . 87.2(6) ?
    Sn5 Rb14 Rb12 3_666 . 92.3(9) ?
    Sn8 Rb14 Rb12 3_666 . 104.1(6) ?
    Sn6 Rb14 Rb12 3_766 . 58.9(4) ?
    Sn4 Rb14 Rb12 3_666 . 136.2(8) ?
    Sn3 Rb14 Rb10 3_766 3_666 103.2(11) ?
    Sn5 Rb14 Rb10 3_666 3_666 85.7(5) ?
    Sn8 Rb14 Rb10 3_666 3_666 49.7(5) ?
    Sn6 Rb14 Rb10 3_766 3_666 103.5(9) ?
    Sn4 Rb14 Rb10 3_666 3_666 47.6(5) ?
data_global
_journal_date_recd_electronic     2011-03-28
_journal_date_accepted     2011-04-13
_journal_name_full     'Acta Crystallographica, Section E'
_journal_year     2011
_journal_volume     67
_journal_issue      5
_journal_page_first     m613
_journal_page_last     m614
_journal_paper_category     QM
_journal_coeditor_code     HP2005
_publ_contact_author_name     'Prof. Dr. Nikolaus Korber'
_publ_contact_author_address
;
Institut f\"ur Anorganische Chemie
Universit\"at Regensburg
Universit\"atsstra\&se 31
93040 Regensburg
Germany
;
_publ_contact_author_email     nikolaus.korber@chemie.uni-regensburg.de
_publ_contact_author_fax     '+49941 943 1812'
_publ_contact_author_phone     '+49941 943 4448'
_publ_section_title
;
[Rb(18-crown-6)][Rb([2.2.2]-cryptand)]Rb~2~Sn~9~.5NH~3~
;
loop_
    _publ_author_name
    _publ_author_footnote
    _publ_author_address
    'Gaertner, Stefanie' ?
;
Institut f\"ur Anorganische Chemie
Universit\"at Regensburg,
Universit\"atsstrasse 31,
93053 Regensburg
Germany
;
    'Korber, Nikolaus' .
;
Institut f\"ur Anorganische Chemie
Universit\"at Regensburg,
Universit\"atsstrasse 31,
93053 Regensburg
Germany
;
_symmetry_space_group_name_hall     '-P 2yn'
