# Supplementary material for: [Rb(18-crown-6)][Rb([2.2.2]-cryptand)]Rb2Sn9·5NH3
Source: Acta Crystallogr Sect E Struct Rep Online. 2011 Apr 22;67(Pt 5):m613–4. doi: 10.1107/S1600536811013997 (PMC3089245; doi:10.1107/S1600536811013997)
Supplement: Supplementary file 2 [file e-67-0m613-Isup2.hkl]

# 
# h,k,l, Fc-squared, Fo-squared, sigma(Fo-squared) and status flag 
# 
data_I
_shelx_title ' 1 in P2(1)/n' 
_shelx_refln_list_code          4 
_shelx_F_calc_maximum     1024.24 
_exptl_crystal_F_000      4072.00 
_reflns_d_resolution_high  0.8248 
 
loop_ 
 _symmetry_equiv_pos_as_xyz 
 'x, y, z' 
 '-x+1/2, y+1/2, -z+1/2' 
 '-x, -y, -z' 
 'x-1/2, -y-1/2, z-1/2' 
 
_cell_length_a    10.7900 
_cell_length_b    15.6000 
_cell_length_c    36.9600 
_cell_angle_alpha  90.000 
_cell_angle_beta   91.200 
_cell_angle_gamma  90.000 
 
_shelx_F_squared_multiplier     1.000 
 
loop_ 
 _refln_index_h 
 _refln_index_k 
 _refln_index_l 
 _refln_F_squared_calc 
 _refln_F_squared_meas 
 _refln_F_squared_sigma 
 _refln_observed_status 
   2   0   0    31390.24    37675.55   3116.71 o 
   4   0   0    29417.07    34292.45   1981.78 o 
   6   0   0   293325.56   323852.75   3323.55 o 
   8   0   0     5306.53     5189.46    938.91 o 
  10   0   0     2518.49     2631.55    850.11 o 
  12   0   0     2167.55     2625.05    986.56 o 
   1   1   0    84990.40   125901.76   4599.25 o 
   2   1   0    15460.58    14644.63   2101.99 o 
   3   1   0    50020.07    56832.80   2152.89 o 
   4   1   0     1511.14     1719.71   1296.28 o 
   5   1   0    37754.91    37528.27   1727.29 o 
   6   1   0   133400.11   146990.97   2347.82 o 
   7   1   0    61613.06    71230.52   1704.55 o 
   8   1   0     7656.23     8858.47   1060.20 o 
   9   1   0      127.20      746.15    915.09 o 
  10   1   0     1732.51     2793.99    924.83 o 
  11   1   0      337.30      176.52    858.77 o 
  12   1   0     3511.62     3052.81   1011.47 o 
  13   1   0     1468.85     1594.09    939.99 o 
   0   2   0   183577.84   208158.78   4573.26 o 
   1   2   0    31401.34    40054.78   2422.54 o 
   2   2   0      295.90      393.11   1798.77 o 
   3   2   0     2634.96     3318.13   1447.89 o 
   4   2   0    21646.23    21003.66   1348.26 o 
   5   2   0    44175.26    45258.32   1672.06 o 
   6   2   0    78236.45    81676.58   1808.51 o 
   7   2   0     1364.71     1373.17   1039.62 o 
   8   2   0    21124.37    22150.50   1166.33 o 
   9   2   0    26430.43    28595.08   1219.39 o 
  10   2   0      732.49     1121.93    860.94 o 
  11   2   0    10221.73    10002.05   1183.66 o 
  12   2   0     2621.66     1809.60    786.22 o 
   1   3   0      416.12      552.30   1653.65 o 
   2   3   0    11096.85     9767.05   1542.11 o 
   3   3   0   134011.05   129017.38   2555.74 o 
   4   3   0    10153.89    10590.09   1323.36 o 
   5   3   0    10310.74    10096.27   1291.95 o 
   6   3   0      172.47      439.67    976.81 o 
   7   3   0    27585.76    24375.94   1241.05 o 
   8   3   0      123.10      283.73    856.61 o 
   9   3   0      150.39      772.14    843.61 o 
  10   3   0    31833.52    31522.28   1298.45 o 
  11   3   0     3837.81     3972.23    941.08 o 
  12   3   0     1782.90     1841.00    870.69 o 
   0   4   0      854.51      336.79   1416.49 o 
   1   4   0      221.69      373.62   1302.78 o 
   2   4   0     7350.71     6929.75   1319.02 o 
   3   4   0    91753.49    87457.32   2288.26 o 
   4   4   0    10353.11    10158.00   1277.87 o 
   5   4   0    12282.21    13080.86   1238.89 o 
   6   4   0      284.85      636.77    972.48 o 
   7   4   0       65.47     1061.28   1041.79 o 
   8   4   0     1153.90     1137.09    882.60 o 
   9   4   0    14669.24    14403.13   1198.82 o 
  10   4   0     7120.20     6382.86    938.91 o 
  11   4   0     7615.70     7511.29    947.57 o 
  12   4   0     1985.90     1696.97    838.20 o 
   1   5   0    22694.71    20645.21   1400.24 o 
   2   5   0    16082.45    14786.49   1366.67 o 
   3   5   0    84918.79    91061.35   2161.55 o 
   4   5   0       25.79      184.10   1196.65 o 
   5   5   0     2436.22     2558.99    977.90 o 
   6   5   0     1281.87     1559.44    884.76 o 
   7   5   0    22479.39    19713.88   1013.63 o 
   8   5   0       45.08      306.47    865.27 o 
   9   5   0     3678.18     4195.32   1081.86 o 
  10   5   0    14597.79    16204.06   1149.00 o 
  11   5   0        3.34      224.17    829.53 o 
  12   5   0      638.46      859.86    830.62 o 
   0   6   0   104315.98   104080.48   2087.91 o 
   1   6   0    17587.37    16130.42   1221.56 o 
   2   6   0    20375.31    20152.47   1327.69 o 
   3   6   0    10364.28    10348.59   1222.64 o 
   4   6   0   137882.78   140088.30   2265.51 o 
   5   6   0    16349.75    15020.41   1047.20 o 
   6   6   0       94.71      711.49    858.77 o 
   7   6   0    14538.30    14497.34   1002.80 o 
   8   6   0     6483.90     6330.88    801.38 o 
   9   6   0      228.31      715.82    875.02 o 
  10   6   0     1233.58     1234.55    858.77 o 
  11   6   0      639.33      723.41    857.69 o 
  12   6   0     1783.72     1528.03    830.62 o 
   1   7   0     1761.33     2195.12    965.98 o 
   2   7   0    30510.99    31861.23   1373.17 o 
   3   7   0   111028.16    99579.77   1863.74 o 
   4   7   0     1031.90     1058.03    954.07 o 
   5   7   0    10034.89     9460.58    981.15 o 
   6   7   0      119.24      418.02    786.22 o 
   7   7   0    28232.56    26825.56   1066.70 o 
   8   7   0    21586.57    22147.25   1022.30 o 
   9   7   0     8302.16     7441.98    894.51 o 
  10   7   0    12558.53    10470.97    837.11 o 
  11   7   0     7016.87     6845.28    905.34 o 
  12   7   0       49.79      260.99    726.65 o 
   0   8   0    11672.53    11481.35   1037.46 o 
   1   8   0      666.13     1085.11    850.11 o 
   2   8   0    12478.88    12819.87   1048.29 o 
   3   8   0       82.07      395.27    846.86 o 
   4   8   0     2119.55     1878.90    883.68 o 
   5   8   0    65288.93    64774.02   1513.95 o 
   6   8   0     9413.68     9167.10    898.84 o 
   7   8   0     1852.30     2314.25    821.95 o 
   8   8   0     8387.38     8738.26    881.51 o 
   9   8   0     3068.70     2426.87    829.53 o 
  10   8   0     3343.05     2783.16    777.55 o 
  11   8   0     1439.32     1307.11    680.09 o 
   1   9   0    15543.97    14758.33    968.15 o 
   2   9   0     4994.16     5030.27    859.86 o 
   3   9   0   219785.17   187404.20   2147.47 o 
   4   9   0     8318.68     8806.48    939.99 o 
   5   9   0     1741.07     2006.69    867.44 o 
   6   9   0    12955.33    12365.03    881.51 o 
   7   9   0       11.20      240.41    754.81 o 
   8   9   0       11.02      249.08    723.41 o 
   9   9   0     7553.60     6913.50    828.45 o 
  10   9   0     2764.47     2309.92    807.87 o 
  11   9   0       55.04     -327.05    765.64 o 
   0  10   0   106660.91    96257.30   1634.16 o 
   1  10   0       14.32      299.97    709.33 o 
   2  10   0    17021.98    15140.61    972.48 o 
   3  10   0      713.84      562.05    828.45 o 
   4  10   0    72026.11    75618.60   1539.94 o 
   5  10   0    20309.61    20501.18   1074.28 o 
   6  10   0     3520.66     3597.53    902.09 o 
   7  10   0    18696.58    18365.61    944.33 o 
   8  10   0     1557.32     1447.89    747.23 o 
   9  10   0      444.35     1229.14    776.47 o 
  10  10   0      297.92      137.53    748.31 o 
  11  10   0     1462.59     1586.51    766.72 o 
   1  11   0    42195.95    40447.89   1171.74 o 
   2  11   0    49567.99    48611.11   1259.46 o 
   3  11   0    43978.07    44706.02   1252.96 o 
   4  11   0    25922.62    26228.86   1082.94 o 
   5  11   0     2295.31     2938.02    859.86 o 
   6  11   0       28.57      -30.32    786.22 o 
   7  11   0    28109.46    26633.88   1024.46 o 
   8  11   0     2314.76     2168.05    634.60 o 
   9  11   0     1097.47     1119.76    708.24 o 
  10  11   0      210.29      202.51    736.40 o 
   0  12   0     4865.61     4796.35    778.64 o 
   1  12   0     4329.85     4384.83    855.52 o 
   2  12   0    36936.95    38661.03   1154.42 o 
   3  12   0     1213.32     1424.07    834.95 o 
   4  12   0     2735.99     3092.88    817.62 o 
   5  12   0      110.61       93.13    751.56 o 
   6  12   0       98.69      126.70    676.84 o 
   7  12   0     1279.23     1506.37    717.99 o 
   8  12   0     1178.27     1192.32    715.82 o 
   9  12   0      642.74      434.26    723.41 o 
  10  12   0     5052.45     3532.56    812.21 o 
   1  13   0      187.30      485.16    725.57 o 
   2  13   0     9813.37    11720.68    885.85 o 
   3  13   0     1581.90     1995.86    842.53 o 
   4  13   0      309.50      192.76    752.64 o 
   5  13   0       84.85      394.19    721.24 o 
   6  13   0       46.38      247.99    649.77 o 
   7  13   0    12014.45    11070.92    845.78 o 
   8  13   0     1918.60     1979.62    737.48 o 
   9  13   0      168.10      126.70    575.04 o 
   0  14   0    20712.37    20689.61    881.51 o 
   1  14   0     3880.71     4799.60    737.48 o 
   2  14   0     2305.45     2124.73    739.65 o 
   3  14   0     2821.71     3203.34    825.20 o 
   4  14   0     3160.31     3121.04    713.66 o 
   5  14   0     2238.47     2009.94    745.06 o 
   6  14   0     4584.27     3895.34    709.33 o 
   7  14   0      316.52      328.13    711.49 o 
   8  14   0      355.68      193.85    682.25 o 
   1  15   0     1824.28     1819.34    705.00 o 
   2  15   0       72.62       24.91    803.54 o 
   3  15   0     3506.61     3493.57    824.12 o 
   4  15   0      581.21      761.31    706.08 o 
   5  15   0    20922.43    22597.75   1025.55 o 
   6  15   0     5707.56     6187.93    864.19 o 
   7  15   0      807.69      973.56    739.65 o 
   0  16   0    22294.27    25822.75    952.99 o 
   1  16   0    16021.80    16657.82    914.00 o 
   2  16   0        3.80      102.88    674.67 o 
   3  16   0        0.89      423.43    753.73 o 
   4  16   0     1160.80     1050.45    746.15 o 
   5  16   0     8297.73     7492.88    855.52 o 
   6  16   0     3316.27     3105.88    802.46 o 
   1  17   0     2722.36     3190.35    761.31 o 
   2  17   0      952.53      781.88    692.00 o 
   3  17   0    18656.62    19863.32    975.73 o 
   4  17   0     1311.01      799.21    672.51 o 
   5  17   0       34.64      185.18    705.00 o 
   0  18   0     2537.14     2709.52    697.41 o 
   1  18   0     1522.04     1505.29    699.58 o 
   2  18   0     3142.73     3009.50    764.56 o 
   3  18   0     1551.90     1461.97    743.98 o 
 -13   0   1     8197.13     5537.08    958.40 o 
 -11   0   1     3855.05     4095.69    824.12 o 
  -9   0   1     3882.73     3892.09    872.85 o 
  -7   0   1    40103.26    44644.29   1402.41 o 
  -5   0   1    49160.80    60337.20   1940.63 o 
  -3   0   1   133187.28   153060.86   3216.34 o 
   3   0   1   175747.64   184746.67   3548.80 o 
   5   0   1    82730.40    89421.77   2061.92 o 
   7   0   1    83328.04    98176.28   2015.36 o 
   9   0   1    42627.33    41004.52   1314.69 o 
  11   0   1       77.06      383.36    825.20 o 
  13   0   1     3476.72     2877.38    965.98 o 
 -13   1   1      587.41      588.04    752.64 o 
 -12   1   1       13.65      624.86    814.37 o 
 -11   1   1     5263.51     4249.46    862.02 o 
 -10   1   1    11621.95    13315.86   1123.01 o 
  -9   1   1     1708.91     2135.56    872.85 o 
  -8   1   1    11761.39    12070.47   1022.30 o 
  -7   1   1    42807.89    44225.19   1472.80 o 
  -6   1   1     5113.78     5201.37   1022.30 o 
  -5   1   1      532.46      959.49   1115.43 o 
  -4   1   1     5456.13     6232.33   1338.52 o 
  -3   1   1    61373.58    68395.38   2413.88 o 
  -2   1   1     2277.22     2257.93   1921.14 o 
  -1   1   1    44713.55    59936.52   3235.83 o 
   1   1   1   193932.75   287953.22   6193.35 o 
   2   1   1     6994.31     7435.48   2009.94 o 
   3   1   1    21126.97    22180.82   2045.68 o 
   4   1   1     7584.70     7242.72   1343.93 o 
   5   1   1    27040.54    29363.97   1582.18 o 
   6   1   1   360219.97   349371.19   3363.62 o 
   7   1   1    63750.61    66381.09   1683.97 o 
   8   1   1      750.15     1162.00   1093.77 o 
   9   1   1      687.34     1504.21    839.28 o 
  10   1   1      409.51     1165.25    905.34 o 
  11   1   1       10.67     -204.68    856.61 o 
  12   1   1       17.31      729.90    956.24 o 
 -12   2   1     1322.97     1152.25    830.62 o 
 -11   2   1      187.85      788.38    866.35 o 
 -10   2   1      806.12     1004.97    867.44 o 
  -9   2   1     1510.25     1516.12    844.69 o 
  -8   2   1    18513.59    18919.00   1103.52 o 
  -7   2   1    12320.95    10973.45   1048.29 o 
  -6   2   1    54615.17    58967.28   1644.99 o 
  -5   2   1      459.53      586.95   1211.81 o 
  -4   2   1     1421.56     1920.06   1217.23 o 
  -3   2   1    32469.89    33149.94   1689.39 o 
  -2   2   1      180.30      446.17   1779.27 o 
  -1   2   1    35827.70    36954.31   2365.15 o 
   0   2   1   377330.81   493504.25   6741.31 o 
   1   2   1     1335.60      841.45   1799.85 o 
   2   2   1     6893.15     7890.32   1998.03 o 
   3   2   1     2350.91     2595.81   1448.98 o 
   4   2   1     3109.35     2546.00   1153.33 o 
   5   2   1    48405.28    39762.39   1547.52 o 
   6   2   1     3317.73     4559.19   1160.91 o 
   7   2   1    28386.71    26626.30   1294.12 o 
   8   2   1    19175.17    19512.45   1146.84 o 
   9   2   1      719.72     1151.17    872.85 o 
  10   2   1     1078.26     1155.50    902.09 o 
  11   2   1     4463.56     3804.38    919.42 o 
  12   2   1      549.66      438.59    753.73 o 
 -12   3   1     1112.12     1091.61    930.25 o 
 -11   3   1    11836.76    12421.34   1131.67 o 
 -10   3   1     2647.82     2451.78    978.98 o 
  -9   3   1    23541.26    22642.15   1241.05 o 
  -8   3   1    20741.34    19808.09   1356.93 o 
  -7   3   1      828.40      982.23    943.24 o 
  -6   3   1     5480.22     4908.98   1059.12 o 
  -5   3   1     6714.96     5729.85   1169.58 o 
  -4   3   1    35844.38    33159.69   1543.19 o 
  -3   3   1     4767.00     5935.61   1335.27 o 
  -2   3   1      726.57      256.66   1459.81 o 
  -1   3   1    24736.63    28179.23   2018.60 o 
   0   3   1     6426.47     6735.90   1763.03 o 
   1   3   1      257.79      644.35   1575.68 o 
   2   3   1    21934.07    26186.62   1848.58 o 
   3   3   1      218.90      784.05   1278.95 o 
   4   3   1    14686.68    14172.46   1406.74 o 
   5   3   1     7142.54     6892.93   1291.95 o 
   6   3   1     1067.75     1072.11   1081.86 o 
   7   3   1    27568.66    25522.78   1394.83 o 
   8   3   1     1198.97     1068.86    865.27 o 
   9   3   1     8752.48     8636.46   1071.03 o 
  10   3   1    11304.97    11973.01   1153.33 o 
  11   3   1     1412.06     1182.57    875.02 o 
  12   3   1      679.67      301.06    813.29 o 
 -12   4   1       21.66      231.75    843.61 o 
 -11   4   1     6447.13     6395.86    899.92 o 
 -10   4   1    27141.25    26357.73   1222.64 o 
  -9   4   1     3419.64     3709.08    956.24 o 
  -8   4   1      588.77      885.85    871.77 o 
  -7   4   1     3401.13     4126.01   1017.97 o 
  -6   4   1    14454.78    13575.76   1134.92 o 
  -5   4   1    85981.00    83926.93   1819.34 o 
  -4   4   1    72354.60    63457.15   1705.63 o 
  -3   4   1   248558.69   246142.97   3473.00 o 
  -2   4   1     1406.76     1633.08   1334.18 o 
  -1   4   1   135053.33   118627.65   2562.24 o 
   0   4   1       94.48       73.64   1293.03 o 
   1   4   1     3218.21     3205.51   1341.77 o 
   2   4   1    53005.11    51883.75   1894.07 o 
   3   4   1    66982.85    58901.22   1967.71 o 
   4   4   1    93980.15    89380.62   1954.71 o 
   5   4   1   166392.58   170246.08   2397.63 o 
   6   4   1     1975.43     1278.95    930.25 o 
   7   4   1      228.91      282.65    894.51 o 
   8   4   1     6355.67     5735.26   1006.05 o 
   9   4   1    23752.79    25785.93   1272.46 o 
  10   4   1     2232.39     1887.57    930.25 o 
  11   4   1     2902.09     3142.70    944.33 o 
  12   4   1      891.19     1137.09    816.54 o 
 -12   5   1      446.46       99.63    772.14 o 
 -11   5   1     3185.83     2838.39    901.01 o 
 -10   5   1    42007.54    47498.92   1504.21 o 
  -9   5   1      941.95      883.68    889.10 o 
  -8   5   1    45630.72    50546.32   1434.90 o 
  -7   5   1     4018.04     3328.96    924.83 o 
  -6   5   1     2994.33     2760.42    921.58 o 
  -5   5   1     2384.09     2557.91    837.11 o 
  -4   5   1    18526.13    17570.73   1176.08 o 
  -3   5   1   151435.48   142428.53   2502.68 o 
  -2   5   1    49052.11    48574.29   1743.54 o 
  -1   5   1     3948.81     3568.29   1131.67 o 
   0   5   1    13322.23    14378.22   1366.67 o 
   1   5   1    14540.70    12840.44   1320.11 o 
   2   5   1    15350.41    15221.83   1303.86 o 
   3   5   1      306.42      590.20   1120.85 o 
   4   5   1      587.35      486.24   1024.46 o 
   5   5   1    48609.34    46200.47   1390.50 o 
   6   5   1     5154.75     4775.77    910.75 o 
   7   5   1       72.39      572.88    888.01 o 
   8   5   1     4682.49     4277.62    865.27 o 
   9   5   1    29770.59    26580.81   1247.55 o 
  10   5   1    14385.12    15033.40   1098.10 o 
  11   5   1     5501.58     5290.17    943.24 o 
  12   5   1     1573.53     1268.13    745.06 o 
 -12   6   1     5851.89     5456.95    920.50 o 
 -11   6   1     1629.99     1301.70    845.78 o 
 -10   6   1     2868.30     3377.70    899.92 o 
  -9   6   1    37508.19    38629.63   1327.69 o 
  -8   6   1    58444.76    55375.16   1431.65 o 
  -7   6   1     2411.63     3051.73    857.69 o 
  -6   6   1    16270.71    18337.46   1088.36 o 
  -5   6   1     8537.83     8934.27    984.39 o 
  -4   6   1     7075.23     7355.34   1181.49 o 
  -3   6   1      282.76      362.79   1119.76 o 
  -2   6   1    38014.63    38874.37   1485.80 o 
  -1   6   1     1014.30      996.31    997.39 o 
   0   6   1    18698.11    19669.48   1276.79 o 
   1   6   1      910.93      990.89   1019.05 o 
   2   6   1    28933.52    27819.70   1327.69 o 
   3   6   1   147752.38   147218.41   2298.00 o 
   4   6   1    32547.62    31813.59   1326.60 o 
   5   6   1    41940.89    39048.72   1278.95 o 
   6   6   1      632.00      298.89    836.03 o 
   7   6   1    11388.79    12229.67    924.83 o 
   8   6   1     2696.29     4098.94    883.68 o 
   9   6   1     8690.53     6783.55    906.42 o 
  10   6   1     1420.83     1294.12    829.53 o 
  11   6   1     5505.97     5660.54    901.01 o 
  12   6   1      291.90      428.85    795.96 o 
 -12   7   1      810.37      641.10    787.30 o 
 -11   7   1     1426.75     1874.57    853.36 o 
 -10   7   1     2995.56     2492.93    850.11 o 
  -9   7   1     1358.91     1230.22    868.52 o 
  -8   7   1     5541.25     5817.56    868.52 o 
  -7   7   1     2737.35     1916.81    816.54 o 
  -6   7   1    22388.95    20016.02   1098.10 o 
  -5   7   1    15834.75    15799.04   1000.64 o 
  -4   7   1     6489.37     6842.03   1014.72 o 
  -3   7   1    31627.13    29277.34   1268.13 o 
  -2   7   1     6155.99     4950.13    995.22 o 
  -1   7   1    12336.79    11766.17   1159.83 o 
   0   7   1    16134.06    15442.75   1091.61 o 
   1   7   1     1907.31     2642.38    969.23 o 
   2   7   1     4240.72     3204.43   1058.03 o 
   3   7   1      665.49      656.26    919.42 o 
   4   7   1       15.91      197.10    859.86 o 
   5   7   1      583.88      729.90    850.11 o 
   6   7   1     2831.01     2471.27    858.77 o 
   7   7   1    39364.82    41943.43   1212.90 o 
   8   7   1     2099.25     2736.59    828.45 o 
   9   7   1     5618.19     5277.18    876.10 o 
  10   7   1      187.27      661.68    788.38 o 
  11   7   1      421.78      398.52    755.89 o 
  12   7   1     1520.75     1269.21    802.46 o 
 -11   8   1     5099.21     4872.16    851.19 o 
 -10   8   1     3719.81     4028.54    826.28 o 
  -9   8   1     2761.97     2412.79    810.04 o 
  -8   8   1    25840.26    28807.34   1069.95 o 
  -7   8   1     1587.66     1989.36    790.55 o 
  -6   8   1       25.56      418.02    782.97 o 
  -5   8   1     4099.32     3518.48    937.83 o 
  -4   8   1     5714.04     5925.86    945.41 o 
  -3   8   1    79665.24    73914.05   1585.43 o 
  -2   8   1     4948.11     4824.51    892.34 o 
  -1   8   1    13578.49    12334.71    973.56 o 
   0   8   1    44057.96    42697.16   1371.00 o 
   1   8   1    11774.62    12106.21   1024.46 o 
   2   8   1     8871.78     8910.45    930.25 o 
   3   8   1    73703.34    69979.72   1534.53 o 
   4   8   1       52.86      559.88    850.11 o 
   5   8   1     7154.25     6558.30    907.51 o 
   6   8   1       43.47       57.40    566.38 o 
   7   8   1     5325.74     4695.64    681.17 o 
   8   8   1     4125.49     5419.04    834.95 o 
   9   8   1    13883.72    14925.11    936.74 o 
  10   8   1      646.67      934.58    781.88 o 
  11   8   1     2627.38     2752.84    832.78 o 
 -11   9   1     3035.28     2726.85    831.70 o 
 -10   9   1     9857.44     8804.32    938.91 o 
  -9   9   1       17.29      -28.16    688.75 o 
  -8   9   1     1225.27     1268.13    779.72 o 
  -7   9   1    40565.50    43555.93   1202.07 o 
  -6   9   1      783.89      631.36    633.52 o 
  -5   9   1    10204.85    10036.71    975.73 o 
  -4   9   1    40466.95    40916.80   1343.93 o 
  -3   9   1       22.37     1230.22    856.61 o 
  -2   9   1    23042.42    21807.20   1104.60 o 
  -1   9   1     2979.88     2499.43    829.53 o 
   0   9   1     1699.22     1587.59    815.46 o 
   1   9   1    22054.78    20860.71   1034.21 o 
   2   9   1   154544.47   149612.78   1991.53 o 
   3   9   1     1930.02     1487.96    808.96 o 
   4   9   1    20079.78    19890.40   1107.85 o 
   5   9   1     1239.41     1751.12    871.77 o 
   6   9   1      193.06      276.15    730.99 o 
   7   9   1    19681.15    20938.69   1007.14 o 
   8   9   1        7.90      -21.66    726.65 o 
   9   9   1     5112.95     4813.68    808.96 o 
  10   9   1       19.42      -74.72    629.19 o 
  11   9   1       31.16      191.68    760.23 o 
 -11  10   1      185.32      114.79    756.98 o 
 -10  10   1     1055.54     1271.37    779.72 o 
  -9  10   1     1146.56     1356.93    732.07 o 
  -8  10   1     5087.13     4819.09    788.38 o 
  -7  10   1     2580.45     2881.71    781.88 o 
  -6  10   1     1229.77      888.01    769.97 o 
  -5  10   1      989.14     1231.31    821.95 o 
  -4  10   1    23519.05    23372.06   1125.18 o 
  -3  10   1   157540.19   154354.98   1983.95 o 
  -2  10   1      177.91      588.04    800.29 o 
  -1  10   1      105.80      364.95    775.39 o 
   0  10   1    18524.41    17507.92   1024.46 o 
   1  10   1      551.08      618.36    803.54 o 
   2  10   1    44803.22    41252.51   1267.04 o 
   3  10   1   280618.66   274472.75   2563.32 o 
   4  10   1    18747.42    18796.63   1016.88 o 
   5  10   1    22058.37    21959.90   1055.87 o 
   6  10   1     5040.02     5270.68    883.68 o 
   7  10   1      953.85     1303.86    733.15 o 
   8  10   1     2209.08     2263.35    632.44 o 
   9  10   1    43065.73    39802.45   1136.01 o 
  10  10   1     3853.67     3610.53    825.20 o 
  11  10   1       22.06      634.60    658.43 o 
 -10  11   1      869.90      384.44    771.05 o 
  -9  11   1     1684.79     1543.19    727.74 o 
  -8  11   1     1191.76     1030.96    730.99 o 
  -7  11   1     3379.93     4044.79    797.05 o 
  -6  11   1    22684.67    21485.57   1091.61 o 
  -5  11   1     5676.19     5771.00    878.27 o 
  -4  11   1     9364.25    10477.46    928.08 o 
  -3  11   1    64311.20    61436.39   1409.99 o 
  -2  11   1     2115.81     2223.28    810.04 o 
  -1  11   1    48006.05    47577.98   1230.22 o 
   0  11   1     1779.36     1879.99    754.81 o 
   1  11   1     5309.51     5284.76    864.19 o 
   2  11   1   117330.03   116101.13   1696.97 o 
   3  11   1    17182.02    16534.36    956.24 o 
   4  11   1    15694.75    15922.50    989.81 o 
   5  11   1     7529.05     7626.08    885.85 o 
   6  11   1     9290.22     8808.65    923.75 o 
   7  11   1     8603.91     8335.41    828.45 o 
   8  11   1    28118.72    27076.80   1064.53 o 
   9  11   1     1046.55     1046.12    717.99 o 
  10  11   1      222.87      551.22    676.84 o 
 -10  12   1       16.06     -100.71    608.61 o 
  -9  12   1     4023.44     3619.19    777.55 o 
  -8  12   1    11256.17     9774.64    749.40 o 
  -7  12   1     7128.21     7184.24    825.20 o 
  -6  12   1    12365.46    12317.38    956.24 o 
  -5  12   1     7196.59     7371.59    891.26 o 
  -4  12   1        0.50      217.67    703.91 o 
  -3  12   1     9785.32     9249.41    827.37 o 
  -2  12   1     4056.38     4057.78    845.78 o 
  -1  12   1      978.18      825.20    740.73 o 
   0  12   1    99369.71    91715.45   1483.63 o 
   1  12   1      432.88      512.23    734.23 o 
   2  12   1      387.73      519.81    772.14 o 
   3  12   1      221.98      671.42    805.71 o 
   4  12   1     3298.69     3682.00    763.47 o 
   5  12   1     2013.27     1678.56    830.62 o 
   6  12   1        2.76      -96.38    759.14 o 
   7  12   1     4061.65     3375.53    789.46 o 
   8  12   1      291.80      441.84    659.51 o 
   9  12   1     4121.35     4121.68    737.48 o 
  10  12   1        7.24      -82.30    637.85 o 
  -9  13   1      579.11      466.75    685.50 o 
  -8  13   1     5699.02     4774.69    785.13 o 
  -7  13   1      151.26      467.83    565.30 o 
  -6  13   1     6625.14     6334.13    904.26 o 
  -5  13   1    24310.79    24131.20   1063.45 o 
  -4  13   1      261.52      526.31    780.80 o 
  -3  13   1     2146.46     2290.42    769.97 o 
  -2  13   1     2498.05     2543.83    766.72 o 
  -1  13   1    10050.78     9885.09    832.78 o 
   0  13   1    61629.34    65602.47   1293.03 o 
   1  13   1       76.76      176.52    698.50 o 
   2  13   1    16936.28    18692.66    941.08 o 
   3  13   1     3481.54     4097.85    841.45 o 
   4  13   1       11.10      120.21    772.14 o 
   5  13   1     1169.38     1058.03    800.29 o 
   6  13   1    17524.79    18362.37   1007.14 o 
   7  13   1     6131.51     4878.65    666.01 o 
   8  13   1     8544.19     7832.92    812.21 o 
   9  13   1     1889.33     1981.78    743.98 o 
  -8  14   1     1082.48      837.11    679.00 o 
  -7  14   1     2061.75     1752.20    717.99 o 
  -6  14   1    10099.47    10237.05    881.51 o 
  -5  14   1    11488.96    10726.54    904.26 o 
  -4  14   1     1686.41     1059.12    799.21 o 
  -3  14   1     2454.20     2273.10    845.78 o 
  -2  14   1      227.43      458.08    686.59 o 
  -1  14   1      360.03      606.45    696.33 o 
   0  14   1     1712.99     2904.45    724.49 o 
   1  14   1     6217.44     7267.62    767.81 o 
   2  14   1       27.76      -38.99    755.89 o 
   3  14   1       15.65     -227.42    765.64 o 
   4  14   1    11929.43    11044.93    920.50 o 
   5  14   1       56.89      205.76    711.49 o 
   6  14   1    10429.24    11126.15    910.75 o 
   7  14   1      342.51      646.52    669.26 o 
   8  14   1     3406.33     3032.24    773.22 o 
  -7  15   1     5167.58     4550.52    775.39 o 
  -6  15   1     5450.68     5782.91    840.36 o 
  -5  15   1     1767.39     1974.20    791.63 o 
  -4  15   1       88.35      193.85    759.14 o 
  -3  15   1    25891.17    27413.60   1048.29 o 
  -2  15   1       21.54      129.95    697.41 o 
  -1  15   1     6941.45     8131.81    901.01 o 
   0  15   1    15002.35    15418.93    895.59 o 
   1  15   1     1486.30     2031.60    711.49 o 
   2  15   1     7195.85     8819.48    819.79 o 
   3  15   1     4311.37     3744.81    784.05 o 
   4  15   1    10656.62    11106.65    869.60 o 
   5  15   1     1295.05     1219.39    763.47 o 
   6  15   1    17261.52    16770.44    959.49 o 
   7  15   1        9.35      160.28    719.07 o 
  -6  16   1     1998.49     1336.35    812.21 o 
  -5  16   1    13654.11    15541.30    962.74 o 
  -4  16   1     4663.13     4800.68    828.45 o 
  -3  16   1     1035.54      645.43    740.73 o 
  -2  16   1    14761.33    15508.81    881.51 o 
  -1  16   1    11837.42    14068.50    832.78 o 
   0  16   1     3740.54     3662.51    728.82 o 
   1  16   1      179.98      735.32    696.33 o 
   2  16   1     3757.16     4249.46    737.48 o 
   3  16   1    13127.72    14125.90    908.59 o 
   4  16   1     5122.53     4881.90    772.14 o 
   5  16   1     6752.30     6417.51    814.37 o 
   6  16   1       80.03      -93.13    745.06 o 
  -5  17   1      515.82      590.20    711.49 o 
  -4  17   1      172.23      372.53    667.09 o 
  -3  17   1     2755.97     2673.78    746.15 o 
  -2  17   1      787.50     1042.87    692.00 o 
  -1  17   1     1438.76     1538.86    759.14 o 
   0  17   1     9295.16     9904.59    839.28 o 
   1  17   1     7062.11     7096.52    805.71 o 
   2  17   1      680.87      791.63    717.99 o 
   3  17   1      336.85      609.70    709.33 o 
   4  17   1     2193.49     2278.51    727.74 o 
   5  17   1     8147.87     7452.81    844.69 o 
  -3  18   1      271.73      293.48    685.50 o 
  -2  18   1      274.97      374.70    723.41 o 
  -1  18   1      879.46     1143.59    669.26 o 
   0  18   1       59.19       46.57    632.44 o 
   1  18   1     2140.68     1912.48    680.09 o 
   2  18   1     5243.57     5989.75    765.64 o 
   3  18   1       10.09      481.91    603.20 o 
 -12   0   2     5559.19     4668.56    988.73 o 
 -10   0   2      325.54      573.96    792.71 o 
  -8   0   2    10164.48    10994.03   1003.89 o 
  -6   0   2    47785.63    52176.14   1520.45 o 
  -4   0   2    33779.99    36063.05   1704.55 o 
  -2   0   2      280.77     1104.60   1913.56 o 
   4   0   2    12664.24    14137.81   1865.91 o 
   6   0   2   641764.06   711279.56   4679.39 o 
   8   0   2    38231.88    43720.54   1550.77 o 
  10   0   2     3946.71     4603.59    893.43 o 
  12   0   2    17173.81    16857.08   1125.18 o 
 -13   1   2     5749.71     5018.35    851.19 o 
 -12   1   2     2602.62     2179.96    781.88 o 
 -11   1   2     1415.23     1196.65    761.31 o 
 -10   1   2      246.16      578.29    819.79 o 
  -9   1   2    43406.75    47872.54   1460.89 o 
  -8   1   2     8275.81     9595.95    972.48 o 
  -7   1   2      106.82      742.90    945.41 o 
  -6   1   2    23635.48    24554.63   1263.79 o 
  -5   1   2    42511.84    45832.27   1716.46 o 
  -4   1   2     1176.74      583.71   1272.46 o 
  -3   1   2    22677.75    27204.59   1834.50 o 
  -2   1   2    11473.49    11671.95   2081.41 o 
  -1   1   2   433354.88   606751.88   7062.95 o 
   1   1   2    51080.67    83168.87   3656.01 o 
   2   1   2     7108.97     7998.61   2064.09 o 
   3   1   2     3137.86     3713.41   1556.19 o 
   4   1   2    37952.41    40729.45   1904.90 o 
   5   1   2   218146.50   227369.11   3041.98 o 
   6   1   2    67463.07    71534.82   1787.94 o 
   7   1   2    16120.60    17373.64   1274.62 o 
   8   1   2    13240.65    15565.13   1088.36 o 
   9   1   2      487.47      651.93    930.25 o 
  10   1   2     4811.63     4904.64   1001.72 o 
  11   1   2    11289.72     9614.36    971.40 o 
  12   1   2     8475.20     8374.39    947.57 o 
 -12   2   2     3874.93     3318.13    947.57 o 
 -11   2   2    12684.87    13495.62    986.56 o 
 -10   2   2     3562.06     3423.18    851.19 o 
  -9   2   2    40816.72    42923.49   1307.11 o 
  -8   2   2    30831.83    32154.72   1260.54 o 
  -7   2   2      388.12     1080.78    962.74 o 
  -6   2   2    27124.51    28132.67   1311.44 o 
  -5   2   2    57382.76    54923.57   1728.38 o 
  -4   2   2     1362.12     1307.11   1206.40 o 
  -3   2   2   752740.44   836842.44   5585.82 o 
  -2   2   2    33334.22    37820.67   2359.73 o 
  -1   2   2    49972.79    61846.82   2849.22 o 
   0   2   2     6724.89     6618.94   1760.86 o 
   1   2   2      384.91      544.72   1819.34 o 
   2   2   2     2206.66     1928.72   1845.33 o 
   3   2   2   288742.22   289109.78   3788.13 o 
   4   2   2    79005.17    70629.48   2087.91 o 
   5   2   2     2335.43     2560.07   1209.65 o 
   6   2   2     2098.42     3400.44   1054.79 o 
   7   2   2    38909.79    39445.08   1485.80 o 
   8   2   2      192.80      452.67    880.43 o 
   9   2   2    15614.38    16018.88   1075.36 o 
  10   2   2      720.43      786.22    967.07 o 
  11   2   2     4168.08     3774.05    870.69 o 
  12   2   2       84.38      190.60    791.63 o 
 -12   3   2     1051.21      976.81    825.20 o 
 -11   3   2     1682.80     1250.80    872.85 o 
 -10   3   2    11428.24    10744.95   1140.34 o 
  -9   3   2      908.16      625.94    891.26 o 
  -8   3   2     5941.49     6788.96   1011.47 o 
  -7   3   2     3753.83     4196.40    976.81 o 
  -6   3   2    30894.13    32127.64   1427.32 o 
  -5   3   2    42255.21    37348.51   1651.49 o 
  -4   3   2    34617.32    34272.95   1568.10 o 
  -3   3   2     3569.58     3958.15   1259.46 o 
  -2   3   2    53033.96    57363.44   2330.49 o 
  -1   3   2     1022.31      895.59   1391.58 o 
   0   3   2     2879.26     3086.39   1687.22 o 
   1   3   2     5349.19     5544.66   1734.87 o 
   2   3   2     1339.70     1308.19   1319.02 o 
   3   3   2   128645.59   125316.97   2742.01 o 
   4   3   2    87345.07    97813.48   2146.39 o 
   5   3   2   158329.95   153139.92   2418.21 o 
   6   3   2     3138.49     2202.70   1047.20 o 
   7   3   2       20.09      115.87    927.00 o 
   8   3   2     1149.67      964.90    899.92 o 
   9   3   2    14344.50    13206.48   1062.37 o 
  10   3   2      105.81     -215.51    921.58 o 
  11   3   2    13747.26    11683.86   1042.87 o 
  12   3   2      517.73      293.48    862.02 o 
 -12   4   2      208.61      517.65    799.21 o 
 -11   4   2    10356.69    11347.07   1014.72 o 
 -10   4   2     2425.27     2970.51    962.74 o 
  -9   4   2    41923.70    40755.44   1417.57 o 
  -8   4   2    32175.71    32194.79   1328.77 o 
  -7   4   2    15159.99    14563.40   1139.26 o 
  -6   4   2    52172.74    51202.58   1552.94 o 
  -5   4   2    35728.22    28481.38   1249.72 o 
  -4   4   2    26871.28    26957.68   1453.31 o 
  -3   4   2    51478.44    51464.66   1885.40 o 
  -2   4   2     3249.54     2371.64   1252.96 o 
  -1   4   2     1515.05     1412.16   1313.61 o 
   0   4   2    15059.05    14143.22   1596.26 o 
   1   4   2    27609.59    27229.50   1693.72 o 
   2   4   2    57326.42    61597.74   2037.01 o 
   3   4   2    48541.05    51802.54   1888.65 o 
   4   4   2      601.73     1130.59   1133.84 o 
   5   4   2     7057.86     7373.75   1194.49 o 
   6   4   2     2576.22     2448.53    964.90 o 
   7   4   2      531.55      369.28    984.39 o 
   8   4   2    26580.74    21612.28   1104.60 o 
   9   4   2     8313.88     9071.81    973.56 o 
  10   4   2      312.05      711.49    832.78 o 
  11   4   2     1194.72     2151.81    939.99 o 
  12   4   2      239.39      122.37    772.14 o 
 -12   5   2     3695.30     3361.45    914.00 o 
 -11   5   2    13160.58    11082.83    943.24 o 
 -10   5   2      259.92      538.22    918.33 o 
  -9   5   2     8876.42     9728.07   1062.37 o 
  -8   5   2    28896.76    28060.11   1252.96 o 
  -7   5   2    28867.41    28569.09   1269.21 o 
  -6   5   2    30637.34    30166.43   1212.90 o 
  -5   5   2    16416.46    16117.43   1117.60 o 
  -4   5   2     6431.23     5665.95   1124.09 o 
  -3   5   2   326602.59   338941.38   3671.17 o 
  -2   5   2      901.65     1389.41   1137.09 o 
  -1   5   2    47342.07    47339.73   1700.22 o 
   0   5   2    58666.56    59050.67   1849.67 o 
   1   5   2    38003.76    38398.96   1591.92 o 
   2   5   2     2135.66     2162.64   1151.17 o 
   3   5   2     2665.98     3540.14   1172.83 o 
   4   5   2    97506.15    89174.87   2028.35 o 
   5   5   2    13193.35    11909.11   1087.27 o 
   6   5   2     2276.09     1941.72    916.17 o 
   7   5   2    15657.61    15044.23    997.39 o 
   8   5   2    10022.94    11167.30    991.97 o 
   9   5   2    21981.67    18635.27   1055.87 o 
  10   5   2     6136.81     5456.95    867.44 o 
  11   5   2     2850.99     2619.64    788.38 o 
  12   5   2     1541.95     1017.97    837.11 o 
 -12   6   2      370.23      375.78    812.21 o 
 -11   6   2     3524.67     4024.21    899.92 o 
 -10   6   2    10144.52    11152.14   1014.72 o 
  -9   6   2      246.16      513.31    877.18 o 
  -8   6   2    79318.99    82866.73   1653.65 o 
  -7   6   2     1110.09      867.44    745.06 o 
  -6   6   2    69928.66    63267.64   1455.47 o 
  -5   6   2    19503.30    19696.55   1150.08 o 
  -4   6   2     2284.49     2717.10   1124.09 o 
  -3   6   2     1273.70     1401.33   1111.10 o 
  -2   6   2   276093.44   269951.47   3038.74 o 
  -1   6   2    10731.06    10068.11   1056.95 o 
   0   6   2    12574.75    11702.27   1131.67 o 
   1   6   2     5533.54     5674.62   1059.12 o 
   2   6   2   322774.03   271067.97   2957.51 o 
   3   6   2     1832.52     1743.54   1049.37 o 
   4   6   2    27643.29    26549.41   1273.54 o 
   5   6   2      227.12       50.90    820.87 o 
   6   6   2    12632.78    12854.52    997.39 o 
   7   6   2     2711.55     3069.06    807.87 o 
   8   6   2    51826.46    59103.73   1420.82 o 
   9   6   2      324.75      583.71    818.70 o 
  10   6   2     2404.23     2348.90    778.64 o 
  11   6   2     1618.51     1228.06    786.22 o 
  12   6   2       52.40      498.15    801.38 o 
 -12   7   2     2405.55     1623.33    811.12 o 
 -11   7   2     2876.23     2812.40    881.51 o 
 -10   7   2      645.34      413.68    824.12 o 
  -9   7   2      416.79      754.81    934.58 o 
  -8   7   2     1673.45     2108.49    876.10 o 
  -7   7   2     5165.53     5648.63    864.19 o 
  -6   7   2    35067.00    33047.06   1216.14 o 
  -5   7   2    49068.69    45605.94   1280.04 o 
  -4   7   2    62499.00    58592.58   1598.42 o 
  -3   7   2      502.08      510.07    985.48 o 
  -2   7   2     2473.73     2223.28   1022.30 o 
  -1   7   2     8638.48     8154.55   1035.29 o 
   0   7   2    24508.03    23024.43   1232.39 o 
   1   7   2    13636.79    12532.89   1133.84 o 
   2   7   2      512.17      564.21   1045.04 o 
   3   7   2    17021.59    18106.79   1118.68 o 
   4   7   2     4403.31     4170.41    955.15 o 
   5   7   2     3094.82     3119.96    844.69 o 
   6   7   2     1413.33     1490.13    759.14 o 
   7   7   2     9970.31    10385.42    914.00 o 
   8   7   2     2618.32     2551.41    725.57 o 
   9   7   2     6533.56     6412.10    817.62 o 
  10   7   2      251.53      729.90    798.13 o 
  11   7   2      938.42      753.73    745.06 o 
  12   7   2      829.56     1072.11    775.39 o 
 -11   8   2       23.55       55.23    791.63 o 
 -10   8   2    14359.10    15142.78   1012.55 o 
  -9   8   2      163.17      273.98    772.14 o 
  -8   8   2     5759.55     6030.90    855.52 o 
  -7   8   2      442.01      852.28    768.89 o 
  -6   8   2       88.91      553.38    781.88 o 
  -5   8   2     3276.03     3785.97    923.75 o 
  -4   8   2     3931.45     4160.66    942.16 o 
  -3   8   2    50759.19    48961.98   1413.24 o 
  -2   8   2     5858.60     4702.13    865.27 o 
  -1   8   2    28157.80    27524.06   1159.83 o 
   0   8   2    37910.89    34501.45   1246.47 o 
   1   8   2     2927.61     2361.90    924.83 o 
   2   8   2     6597.15     5413.63    902.09 o 
   3   8   2      225.67      472.16    907.51 o 
   4   8   2     4497.59     4157.41    810.04 o 
   5   8   2      138.58       31.41    821.95 o 
   6   8   2      131.42      244.74    751.56 o 
   7   8   2     6487.32     6914.58    830.62 o 
   8   8   2    22597.78    23479.27   1036.38 o 
   9   8   2      425.57      431.01    837.11 o 
  10   8   2     6527.62     5435.29    860.94 o 
  11   8   2     7091.59     6415.35    931.33 o 
 -11   9   2      117.07      181.93    820.87 o 
 -10   9   2    11957.39    10782.85    976.81 o 
  -9   9   2     2116.90     2127.98    827.37 o 
  -8   9   2     2967.29     3519.56    837.11 o 
  -7   9   2    10756.30     9991.22    884.76 o 
  -6   9   2    19231.83    18835.61    967.07 o 
  -5   9   2     1158.06     1456.56    837.11 o 
  -4   9   2    35293.98    30301.80   1154.42 o 
  -3   9   2      741.56      949.74    840.36 o 
  -2   9   2    18498.73    17888.04   1033.13 o 
  -1   9   2     1537.15     1541.03    815.46 o 
   0   9   2    13724.87    12546.97    919.42 o 
   1   9   2    17625.51    16780.19    987.64 o 
   2   9   2    14802.60    15583.54   1027.71 o 
   3   9   2    90668.13    85215.63   1568.10 o 
   4   9   2    79399.72    75083.63   1560.52 o 
   5   9   2    13813.82    13882.23   1015.80 o 
   6   9   2     3006.23     2490.77    679.00 o 
   7   9   2     1062.01     1507.46    798.13 o 
   8   9   2      319.16      434.26    737.48 o 
   9   9   2    14687.50    16146.67    920.50 o 
  10   9   2     2704.01     2247.10    775.39 o 
  11   9   2     1401.58      895.59    777.55 o 
 -11  10   2      126.62      263.15    746.15 o 
 -10  10   2     1960.01     2249.27    807.87 o 
  -9  10   2     2179.29     2221.11    798.13 o 
  -8  10   2     2039.00     1748.95    642.18 o 
  -7  10   2    11112.12    10268.46    892.34 o 
  -6  10   2     3691.35     3980.89    800.29 o 
  -5  10   2     4074.11     4259.21    882.60 o 
  -4  10   2     6916.58     6974.15    928.08 o 
  -3  10   2    27279.54    26271.09   1142.50 o 
  -2  10   2    34494.58    33546.30   1164.16 o 
  -1  10   2    59729.31    54637.67   1314.69 o 
   0  10   2    10402.62    10010.72    865.27 o 
   1  10   2    31287.68    30290.97   1110.02 o 
   2  10   2    82174.80    78774.29   1502.04 o 
   3  10   2    20592.75    19385.75   1071.03 o 
   4  10   2     7598.51     7678.06    849.03 o 
   5  10   2     3361.16     3040.90    862.02 o 
   6  10   2    29424.19    29682.36   1179.32 o 
   7  10   2    15971.16    16553.85    937.83 o 
   8  10   2    18082.79    20429.70    967.07 o 
   9  10   2       61.65      149.45    596.70 o 
  10  10   2     3667.18     3946.24    797.05 o 
  11  10   2     1734.94     1612.50    720.16 o 
 -10  11   2       93.08      166.77    754.81 o 
  -9  11   2     1939.18     1247.55    771.05 o 
  -8  11   2     6033.52     6184.68    833.87 o 
  -7  11   2    11470.73    11890.70    909.67 o 
  -6  11   2     3766.04     2622.89    810.04 o 
  -5  11   2    33041.29    34636.82   1221.56 o 
  -4  11   2     1633.88     1603.84    741.82 o 
  -3  11   2     2927.92     3720.99    898.84 o 
  -2  11   2    11489.23    10584.67    873.93 o 
  -1  11   2    25626.34    26201.78   1032.04 o 
   0  11   2    32566.72    30725.23   1072.11 o 
   1  11   2     5170.37     5055.17    826.28 o 
   2  11   2      136.17      265.32    808.96 o 
   3  11   2     2487.14     2371.64    810.04 o 
   4  11   2    22684.86    22649.73   1045.04 o 
   5  11   2    17144.25    18024.49   1025.55 o 
   6  11   2     2315.34     2643.46    818.70 o 
   7  11   2     3804.41     3972.23    782.97 o 
   8  11   2     3549.56     3567.21    761.31 o 
   9  11   2      652.06      858.77    712.58 o 
  10  11   2     3100.11     2916.36    734.23 o 
  -9  12   2      809.64      141.87    621.61 o 
  -8  12   2     2253.59     2382.47    733.15 o 
  -7  12   2     6955.76     6826.87    814.37 o 
  -6  12   2     8299.02     7367.25    871.77 o 
  -5  12   2      519.36      986.56    786.22 o 
  -4  12   2     8113.21     8980.84    917.25 o 
  -3  12   2    41845.20    41729.00   1205.31 o 
  -2  12   2        3.74      -80.14    621.61 o 
  -1  12   2     3835.95     3473.00    751.56 o 
   0  12   2    17764.19    16450.97    934.58 o 
   1  12   2     3571.43     3948.41    769.97 o 
   2  12   2     3409.07     3954.90    802.46 o 
   3  12   2    36405.11    39385.52   1182.57 o 
   4  12   2     8043.88     8675.45    937.83 o 
   5  12   2     3348.84     3703.66    842.53 o 
   6  12   2       32.79      215.51    674.67 o 
   7  12   2     2407.10     2458.28    753.73 o 
   8  12   2    20712.13    20525.00    934.58 o 
   9  12   2    11592.03    11292.92    847.94 o 
  10  12   2      490.17      220.92    633.52 o 
  -9  13   2        6.88     -583.71    681.17 o 
  -8  13   2       15.57      350.87    680.09 o 
  -7  13   2     2564.07     2419.29    762.39 o 
  -6  13   2     4119.65     4591.67    825.20 o 
  -5  13   2     4015.06     4627.41    849.03 o 
  -4  13   2      937.82     1091.61    780.80 o 
  -3  13   2     3565.28     3386.36    825.20 o 
  -2  13   2       68.05      514.40    720.16 o 
  -1  13   2    39104.82    39162.43   1115.43 o 
   0  13   2     1273.05     1609.25    681.17 o 
   1  13   2     1689.00     1901.65    725.57 o 
   2  13   2    23537.52    24929.33    973.56 o 
   3  13   2      534.94      690.92    761.31 o 
   4  13   2     3882.71     4438.98    775.39 o 
   5  13   2     3104.98     3032.24    766.72 o 
   6  13   2     2528.07     2179.96    696.33 o 
   7  13   2        2.74      314.05    703.91 o 
   8  13   2      702.62      895.59    713.66 o 
   9  13   2      621.69      617.28    712.58 o 
  -8  14   2     7874.28     6720.74    806.79 o 
  -7  14   2     6907.14     6781.38    810.04 o 
  -6  14   2     9899.04    10265.21    943.24 o 
  -5  14   2     1731.54     2108.49    776.47 o 
  -4  14   2     2431.71     2173.46    818.70 o 
  -3  14   2       30.69       98.55    736.40 o 
  -2  14   2     1380.48     1294.12    752.64 o 
  -1  14   2        2.33      252.33    673.59 o 
   0  14   2     4792.35     5224.11    751.56 o 
   1  14   2    18934.00    19547.10    934.58 o 
   2  14   2     7654.82     8010.52    860.94 o 
   3  14   2     3379.42     3437.26    779.72 o 
   4  14   2      262.01      754.81    773.22 o 
   5  14   2     1682.93     1636.33    772.14 o 
   6  14   2     2310.58     2348.90    799.21 o 
   7  14   2    20893.24    20365.81   1076.44 o 
   8  14   2     1158.96     1319.02    708.24 o 
  -7  15   2     2514.99     2589.31    738.57 o 
  -6  15   2      949.26      801.38    805.71 o 
  -5  15   2     4353.12     5185.13    825.20 o 
  -4  15   2     3652.23     3455.67    797.05 o 
  -3  15   2     6004.11     5397.38    801.38 o 
  -2  15   2     5789.62     6235.58    816.54 o 
  -1  15   2      486.70      698.50    714.74 o 
   0  15   2    12042.71    13949.38    889.10 o 
   1  15   2    19412.25    21928.49    945.41 o 
   2  15   2     4922.40     4947.96    830.62 o 
   3  15   2     1641.39     2551.41    798.13 o 
   4  15   2     9443.07     8329.99    820.87 o 
   5  15   2     3491.25     3421.01    747.23 o 
   6  15   2     1714.99     2004.53    693.08 o 
   7  15   2     3017.54     3014.91    794.88 o 
  -6  16   2    24053.94    21912.25   1091.61 o 
  -5  16   2     2693.83     2307.75    761.31 o 
  -4  16   2      531.24     1062.37    771.05 o 
  -3  16   2    18540.85    20071.25    984.39 o 
  -2  16   2     3413.59     3477.33    893.43 o 
  -1  16   2      757.30     1182.57    732.07 o 
   0  16   2     1011.22     1508.54    726.65 o 
   1  16   2     2170.32     2601.23    728.82 o 
   2  16   2     4393.30     4957.71    753.73 o 
   3  16   2     3980.69     4004.72    838.20 o 
   4  16   2     2429.16     2327.24    742.90 o 
   5  16   2     6579.03     6281.06    814.37 o 
   6  16   2     5013.89     4673.98    829.53 o 
  -5  17   2      213.97      -29.24    754.81 o 
  -4  17   2      103.27     -206.84    727.74 o 
  -3  17   2      193.71      106.13    698.50 o 
  -2  17   2     6070.09     6425.10    758.06 o 
  -1  17   2     9319.10     9160.61    795.96 o 
   0  17   2    14268.05    15379.94    870.69 o 
   1  17   2      158.15      422.35    670.34 o 
   2  17   2    10777.17    12408.35    857.69 o 
   3  17   2     4240.03     4675.06    782.97 o 
   4  17   2     9187.67     7905.48    800.29 o 
   5  17   2      241.78      198.18    714.74 o 
  -3  18   2      148.59      440.76    705.00 o 
  -2  18   2       20.45      -99.63    644.35 o 
  -1  18   2      170.87      267.49    637.85 o 
   0  18   2      933.23      663.84    703.91 o 
   1  18   2      118.19       22.74    671.42 o 
   2  18   2      413.92      485.16    711.49 o 
   3  18   2      381.28      487.32    692.00 o 
 -11   0   3    24672.74    21063.22   1088.36 o 
  -9   0   3    22710.88    27038.90   1293.03 o 
  -7   0   3     2592.69     3043.07    911.84 o 
  -5   0   3     6499.01     7856.75   1141.42 o 
  -3   0   3   506349.78   579455.25   5850.05 o 
  -1   0   3     6848.76     7511.29   2030.52 o 
   5   0   3   132969.77   150029.72   2675.95 o 
   7   0   3    55192.05    56661.69   1615.75 o 
   9   0   3      457.97     1319.02    906.42 o 
  11   0   3      132.35       32.49    798.13 o 
 -12   1   3      133.91      -83.39    705.00 o 
 -11   1   3      654.06     1229.14    828.45 o 
 -10   1   3     2103.82     2751.76    819.79 o 
  -9   1   3     3952.24     4389.16   1017.97 o 
  -8   1   3     8763.91     9578.62   1019.05 o 
  -7   1   3     1544.01     2242.77    901.01 o 
  -6   1   3    21933.86    22606.42   1205.31 o 
  -5   1   3    18178.91    18126.29   1393.75 o 
  -4   1   3    97480.56   104748.66   2364.06 o 
  -3   1   3    31050.35    33582.04   1852.91 o 
  -2   1   3    15729.71    18065.64   2241.69 o 
  -1   1   3   200163.59   263780.88   4618.75 o 
   0   1   3   111244.66   182183.34   4235.39 o 
   1   1   3    28594.69    40513.95   2931.52 o 
   2   1   3    17444.09    19319.69   2530.84 o 
   3   1   3    67420.32    73962.77   2377.06 o 
   4   1   3    14858.88    17030.35   1419.74 o 
   5   1   3     7779.28     6601.61   1356.93 o 
   6   1   3     2391.23     2805.90   1097.02 o 
   7   1   3    56641.36    61874.98   1631.99 o 
   8   1   3     3432.80     4000.39   1045.04 o 
   9   1   3     2987.69     3385.28    954.07 o 
  10   1   3    11994.50    11171.63   1028.79 o 
  11   1   3       41.28       41.15    803.54 o 
  12   1   3     8760.30     7524.28   1099.19 o 
 -12   2   3      292.12      -42.23    893.43 o 
 -11   2   3     5629.59     5879.29    833.87 o 
 -10   2   3     3870.39     4180.16    910.75 o 
  -9   2   3    30084.04    32244.60   1235.64 o 
  -8   2   3      928.89     1323.36    998.47 o 
  -7   2   3    33221.78    35665.61   1348.26 o 
  -6   2   3     5015.02     4949.05   1024.46 o 
  -5   2   3    17426.45    18354.79   1350.43 o 
  -4   2   3    16397.62    17616.22   1369.92 o 
  -3   2   3    96429.24   107914.09   2568.74 o 
  -2   2   3      115.40      501.40   1673.15 o 
  -1   2   3     5631.96     7620.66   1551.86 o 
   0   2   3   168536.69   214619.63   4444.39 o 
   1   2   3     4583.87     4158.50   1869.16 o 
   2   2   3    18369.51    22294.53   2098.74 o 
   3   2   3    11556.21    10623.66   1647.15 o 
   4   2   3    20392.70    19446.39   1571.35 o 
   5   2   3    12449.67     9321.97   1450.06 o 
   6   2   3   251735.36   279021.09   2778.83 o 
   7   2   3        7.48      -89.88    985.48 o 
   8   2   3      639.41     1065.61    998.47 o 
   9   2   3     2797.09     2740.93   1045.04 o 
  10   2   3     4434.01     4510.45    997.39 o 
  11   2   3     8824.24     8694.94    956.24 o 
  12   2   3     3075.07     2620.72    817.62 o 
 -12   3   3       56.34       25.99    753.73 o 
 -11   3   3     1460.77     2174.55    852.28 o 
 -10   3   3     1988.81     2417.13    862.02 o 
  -9   3   3    10231.39    10308.53   1017.97 o 
  -8   3   3     1177.88     1451.14    965.98 o 
  -7   3   3    20128.39    20455.69   1154.42 o 
  -6   3   3     2447.95     3022.49   1011.47 o 
  -5   3   3     4442.69     4420.57   1245.38 o 
  -4   3   3      854.97     2667.29   1153.33 o 
  -3   3   3   484098.88   505028.97   4610.08 o 
  -2   3   3      146.50      476.49   1459.81 o 
  -1   3   3   152083.63   167386.02   3519.56 o 
   0   3   3     8858.07    10009.63   1862.66 o 
   1   3   3     4570.19     4799.60   1657.98 o 
   2   3   3    14014.31    15405.93   1732.71 o 
   3   3   3    88304.63    97045.69   2502.68 o 
   4   3   3   112358.92   112457.03   2274.18 o 
   5   3   3     4156.41     3399.35   1277.87 o 
   6   3   3    12503.23    11383.89   1169.58 o 
   7   3   3     7368.02     7620.66   1155.50 o 
   8   3   3      813.97      962.74    938.91 o 
   9   3   3     1041.65     1254.05    862.02 o 
  10   3   3     7040.73     6154.36    919.42 o 
  11   3   3     3065.29     2500.51    898.84 o 
  12   3   3     1708.35      959.49    786.22 o 
 -12   4   3      400.12      325.97    846.86 o 
 -11   4   3    20216.23    21144.44   1127.34 o 
 -10   4   3    22020.75    22709.30   1213.98 o 
  -9   4   3     1197.95     1699.14   1038.54 o 
  -8   4   3     6578.69     6389.36   1029.88 o 
  -7   4   3    20199.51    21319.88   1252.96 o 
  -6   4   3     8855.45    10073.53   1149.00 o 
  -5   4   3    83502.58    83925.84   1848.58 o 
  -4   4   3     1877.50     2404.13   1154.42 o 
  -3   4   3     1814.41     1967.71   1117.60 o 
  -2   4   3    30110.56    30660.26   1708.88 o 
  -1   4   3    53458.05    57612.52   2047.84 o 
   0   4   3    17948.82    18914.67   1558.35 o 
   1   4   3    89399.54    94209.46   2370.56 o 
   2   4   3    59573.25    64084.18   1960.13 o 
   3   4   3   223544.52   211044.84   2978.09 o 
   4   4   3     4638.07     4853.75   1230.22 o 
   5   4   3   108971.06   115227.20   2055.42 o 
   6   4   3      970.93      820.87    904.26 o 
   7   4   3      517.49      834.95   1022.30 o 
   8   4   3     8242.66     7625.00    976.81 o 
   9   4   3     3776.85     3643.02    983.31 o 
  10   4   3    29916.70    26577.56   1237.80 o 
  11   4   3    39685.19    32604.14   1273.54 o 
  12   4   3       43.35      289.15    769.97 o 
 -12   5   3      228.70      374.70    813.29 o 
 -11   5   3      403.75      955.15    868.52 o 
 -10   5   3    10303.53    10447.14   1055.87 o 
  -9   5   3    10596.14    10590.09   1030.96 o 
  -8   5   3     1230.60     2177.80   1032.04 o 
  -7   5   3      942.80     1186.90    999.56 o 
  -6   5   3    35133.00    34020.63   1249.72 o 
  -5   5   3    19824.80    18363.45   1142.50 o 
  -4   5   3   318075.66   314420.31   3109.13 o 
  -3   5   3     9513.00     9474.66   1362.34 o 
  -2   5   3    41144.35    38003.68   1746.79 o 
  -1   5   3     1821.86     1477.13   1119.76 o 
   0   5   3   270982.47   277080.47   3363.62 o 
   1   5   3    15720.57    15307.39   1372.09 o 
   2   5   3     4240.61     3428.59   1141.42 o 
   3   5   3    54877.16    55566.84   1776.02 o 
   4   5   3     2636.78     3282.40   1176.08 o 
   5   5   3      827.04      700.66    920.50 o 
   6   5   3     6322.66     6755.39    997.39 o 
   7   5   3      120.85      650.85    930.25 o 
   8   5   3    21437.53    24255.74   1145.75 o 
   9   5   3    15747.12    14130.23   1146.84 o 
  10   5   3     3066.68     3265.07    930.25 o 
  11   5   3     2328.09     1700.22    723.41 o 
  12   5   3      547.18      711.49    780.80 o 
 -12   6   3      667.06     1016.88    880.43 o 
 -11   6   3    16631.11    18412.18   1133.84 o 
 -10   6   3      226.21      814.37    958.40 o 
  -9   6   3     6485.96     6174.94    962.74 o 
  -8   6   3     2103.28     2201.62    952.99 o 
  -7   6   3     1788.83     1234.55    983.31 o 
  -6   6   3   193183.17   191812.86   2275.26 o 
  -5   6   3    17189.54    18776.05   1142.50 o 
  -4   6   3    77574.17    70585.08   1822.59 o 
  -3   6   3   180271.86   182202.83   2682.45 o 
  -2   6   3       58.47      427.76   1008.22 o 
  -1   6   3     1585.49     1574.60   1036.38 o 
   0   6   3   259583.28   236458.23   2862.22 o 
   1   6   3    73061.80    75801.62   1835.59 o 
   2   6   3   125074.48   123803.02   2208.12 o 
   3   6   3   123314.99   121630.64   2067.34 o 
   4   6   3    15838.93    14076.08   1048.29 o 
   5   6   3      504.75      955.15    897.76 o 
   6   6   3    13886.83    14640.29    984.39 o 
   7   6   3     2477.51     2773.41    864.19 o 
   8   6   3       30.77     -111.54    847.94 o 
   9   6   3    12444.65    13558.43    936.74 o 
  10   6   3      173.11      413.68    780.80 o 
  11   6   3     8596.94     8315.91    919.42 o 
  12   6   3      288.44      240.41    790.55 o 
 -12   7   3     8815.91     7484.21    959.49 o 
 -11   7   3     1126.58      920.50    865.27 o 
 -10   7   3     9747.62    10653.98   1029.88 o 
  -9   7   3     2198.57     2543.83    870.69 o 
  -8   7   3    10110.65    10394.08    964.90 o 
  -7   7   3    14013.49    14894.78    990.89 o 
  -6   7   3    61676.92    57021.23   1422.99 o 
  -5   7   3     9442.99     9788.71    954.07 o 
  -4   7   3     3584.29     2772.33    875.02 o 
  -3   7   3     2567.51     2814.57   1007.14 o 
  -2   7   3      797.56      672.51   1006.05 o 
  -1   7   3    46491.74    43966.36   1445.73 o 
   0   7   3     9768.11    10148.25   1124.09 o 
   1   7   3   221127.42   220925.61   2616.39 o 
   2   7   3     3039.85     2772.33    982.23 o 
   3   7   3    65838.67    66163.43   1555.10 o 
   4   7   3      283.24      549.05    912.92 o 
   5   7   3      150.44      290.23    811.12 o 
   6   7   3     1586.69     1486.88    667.09 o 
   7   7   3     1122.51     1774.94    803.54 o 
   8   7   3     3831.19     3947.32    816.54 o 
   9   7   3     4789.76     4677.23    875.02 o 
  10   7   3       13.22       -5.41    733.15 o 
  11   7   3        6.22      115.87    791.63 o 
  12   7   3       28.98      -67.14    676.84 o 
 -11   8   3     4819.75     4769.28    922.67 o 
 -10   8   3      170.80       92.05    815.46 o 
  -9   8   3      190.35      128.87    824.12 o 
  -8   8   3      538.72      350.87    846.86 o 
  -7   8   3    23736.48    22866.32   1054.79 o 
  -6   8   3    28826.90    29262.18   1159.83 o 
  -5   8   3    19857.78    19004.55   1013.63 o 
  -4   8   3       38.86      511.15    871.77 o 
  -3   8   3     3130.58     3106.96    943.24 o 
  -2   8   3      285.67      258.82    867.44 o 
  -1   8   3    82587.98    79093.75   1633.08 o 
   0   8   3     7904.81     7393.25    973.56 o 
   1   8   3       31.79      289.15    833.87 o 
   2   8   3    24694.06    26485.52   1170.66 o 
   3   8   3     1364.22     1751.12    923.75 o 
   4   8   3    26367.43    26693.44   1127.34 o 
   5   8   3       20.02     -176.52    699.58 o 
   6   8   3    61294.00    53324.07   1179.32 o 
   7   8   3    14025.93    14395.55    933.50 o 
   8   8   3     4707.99     5115.82    843.61 o 
   9   8   3       35.34      531.72    758.06 o 
  10   8   3     3955.45     3678.75    697.41 o 
  11   8   3     3931.62     2873.05    863.10 o 
 -11   9   3     6224.34     6060.14    919.42 o 
 -10   9   3     2246.01     1780.36    823.04 o 
  -9   9   3    16476.41    16931.80   1040.71 o 
  -8   9   3     2235.38     2487.52    768.89 o 
  -7   9   3     6180.08     6680.67    871.77 o 
  -6   9   3     2139.55     2586.07    802.46 o 
  -5   9   3    16790.88    14110.74    912.92 o 
  -4   9   3    51008.35    48655.50   1382.92 o 
  -3   9   3    14273.98    13934.22   1019.05 o 
  -2   9   3      446.31      476.49    830.62 o 
  -1   9   3    62711.44    56150.55   1377.50 o 
   0   9   3    11267.45    11136.98    923.75 o 
   1   9   3      404.08      429.93    774.30 o 
   2   9   3    40436.62    38239.77   1208.56 o 
   3   9   3    17225.65    16334.02   1004.97 o 
   4   9   3    57896.10    57364.53   1405.66 o 
   5   9   3    30900.60    30825.95   1158.75 o 
   6   9   3       19.84     -139.70    759.14 o 
   7   9   3     4052.48     4644.74    817.62 o 
   8   9   3    16054.69    17272.93    963.82 o 
   9   9   3      249.13      788.38    726.65 o 
  10   9   3      824.96      423.43    745.06 o 
  11   9   3     4173.12     3581.29    821.95 o 
 -11  10   3     6502.07     5549.00    706.08 o 
 -10  10   3     1989.92     1809.60    869.60 o 
  -9  10   3        0.47      127.79    821.95 o 
  -8  10   3      815.24      925.92    755.89 o 
  -7  10   3     4537.43     5193.79    838.20 o 
  -6  10   3    20699.62    20243.44    999.56 o 
  -5  10   3     3365.74     3847.69    857.69 o 
  -4  10   3     3742.35     3893.18    773.22 o 
  -3  10   3   107782.65   110868.36   1790.10 o 
  -2  10   3    12005.46    11300.50    915.09 o 
  -1  10   3    17577.91    15267.32    962.74 o 
   0  10   3      672.46      638.94    749.40 o 
   1  10   3    19357.57    18551.88    996.31 o 
   2  10   3     1302.93     1293.03    810.04 o 
   3  10   3     1749.94     1598.42    838.20 o 
   4  10   3     3310.77     3501.15    872.85 o 
   5  10   3     4413.96     4832.09    844.69 o 
   6  10   3    15129.95    13426.32    972.48 o 
   7  10   3      445.03      790.55    831.70 o 
   8  10   3     2107.06     2862.22    764.56 o 
   9  10   3      796.40     1112.18    683.34 o 
  10  10   3      541.64      527.39    708.24 o 
  11  10   3     6296.40     5964.85    784.05 o 
 -10  11   3      279.08       99.63    810.04 o 
  -9  11   3        2.70      264.24    798.13 o 
  -8  11   3     2693.05     2886.04    758.06 o 
  -7  11   3     4780.07     4329.60    798.13 o 
  -6  11   3    21143.72    14951.10    932.41 o 
  -5  11   3        2.10      320.55    840.36 o 
  -4  11   3      113.72      291.31    787.30 o 
  -3  11   3     3517.80     3592.12    851.19 o 
  -2  11   3    12653.78    12440.84    891.26 o 
  -1  11   3     2599.01     3043.07    825.20 o 
   0  11   3    60870.43    56689.85   1302.78 o 
   1  11   3    10283.89    10609.58    870.69 o 
   2  11   3        7.28      322.72    807.87 o 
   3  11   3    57303.04    57311.46   1349.35 o 
   4  11   3    21192.47    21918.75   1034.21 o 
   5  11   3     6311.45     6833.36    876.10 o 
   6  11   3     2321.55     2220.03    843.61 o 
   7  11   3      210.59      264.24    715.82 o 
   8  11   3    14206.02    14689.03    877.18 o 
   9  11   3     4737.42     4777.94    832.78 o 
  10  11   3     1588.74     1138.17    741.82 o 
 -10  12   3     3494.49     3012.74    702.83 o 
  -9  12   3       78.90      329.21    773.22 o 
  -8  12   3     3656.01     3789.21    792.71 o 
  -7  12   3     7306.35     6526.89    813.29 o 
  -6  12   3    28055.69    25879.07   1134.92 o 
  -5  12   3     5417.31     5641.04    858.77 o 
  -4  12   3      870.81      845.78    771.05 o 
  -3  12   3     1228.99     1518.28    760.23 o 
  -2  12   3    26503.68    26299.25   1025.55 o 
  -1  12   3    50746.32    44513.25   1196.65 o 
   0  12   3    56539.34    56973.58   1280.04 o 
   1  12   3     2470.66     2227.61    742.90 o 
   2  12   3     3946.25     4299.28    800.29 o 
   3  12   3     3246.85     3425.35    762.39 o 
   4  12   3     1387.69     1706.72    768.89 o 
   5  12   3      305.88      709.33    803.54 o 
   6  12   3    49261.50    52105.76   1320.11 o 
   7  12   3    17142.26    17505.76    915.09 o 
   8  12   3     5502.42     6034.15    761.31 o 
   9  12   3     5435.81     4806.10    760.23 o 
  -9  13   3     3957.27     3212.01    774.30 o 
  -8  13   3     8856.22     8057.09    839.28 o 
  -7  13   3     5608.78     5749.34    776.47 o 
  -6  13   3     2425.53     2622.89    812.21 o 
  -5  13   3      338.29      447.26    761.31 o 
  -4  13   3     5545.58     5014.02    826.28 o 
  -3  13   3     8130.87     8501.10    864.19 o 
  -2  13   3    30231.45    30569.29   1100.27 o 
  -1  13   3    37786.57    39474.32   1099.19 o 
   0  13   3      103.83      311.89    745.06 o 
   1  13   3    27223.86    29408.38   1029.88 o 
   2  13   3     3818.38     3746.98    747.23 o 
   3  13   3     8149.82     8795.66    865.27 o 
   4  13   3     2057.63     2349.98    810.04 o 
   5  13   3     9620.27    10649.65    908.59 o 
   6  13   3     3334.80     3148.11    778.64 o 
   7  13   3       40.91      262.07    686.59 o 
   8  13   3    13390.58    11500.84    882.60 o 
   9  13   3       80.49      278.32    707.16 o 
  -8  14   3     1235.77     1648.24    728.82 o 
  -7  14   3      678.04      684.42    751.56 o 
  -6  14   3    18699.54    17788.41   1023.38 o 
  -5  14   3     2187.45     2320.75    814.37 o 
  -4  14   3     1480.76     2066.25    795.96 o 
  -3  14   3      176.43      340.04    771.05 o 
  -2  14   3     2445.54     2864.38    778.64 o 
  -1  14   3     6431.70     7217.81    788.38 o 
   0  14   3     4781.78     4851.58    750.48 o 
   1  14   3      822.43     1001.72    712.58 o 
   2  14   3     1043.12      745.06    692.00 o 
   3  14   3     1009.88      897.76    789.46 o 
   4  14   3      544.28      827.37    729.90 o 
   5  14   3      283.28      423.43    771.05 o 
   6  14   3     1809.67     2288.26    747.23 o 
   7  14   3      960.87      531.72    664.93 o 
   8  14   3      163.52      -72.56    577.21 o 
  -7  15   3     1968.77     1611.42    766.72 o 
  -6  15   3    16734.10    16209.48   1030.96 o 
  -5  15   3      606.79     1072.11    784.05 o 
  -4  15   3     5685.42     4712.96    797.05 o 
  -3  15   3     6103.71     7266.54    853.36 o 
  -2  15   3        3.89     -225.25    792.71 o 
  -1  15   3     1500.08     1373.17    705.00 o 
   0  15   3    25538.20    29057.50   1089.44 o 
   1  15   3     5922.13     5912.86    845.78 o 
   2  15   3     2003.02     2651.04    702.83 o 
   3  15   3    35477.62    33214.91   1064.53 o 
   4  15   3     1227.34     1158.75    708.24 o 
   5  15   3      706.15      950.82    761.31 o 
   6  15   3     2676.10     2349.98    798.13 o 
   7  15   3     9876.30     8907.20    860.94 o 
  -6  16   3        2.11     -114.79    780.80 o 
  -5  16   3      700.22      503.57    753.73 o 
  -4  16   3      462.47      713.66    795.96 o 
  -3  16   3     6348.41     6484.66    815.46 o 
  -2  16   3     5040.74     5242.52    825.20 o 
  -1  16   3      924.96     1163.08    710.41 o 
   0  16   3     1715.06     1852.91    676.84 o 
   1  16   3    22418.39    23836.64    944.33 o 
   2  16   3     7610.38     8825.98    814.37 o 
   3  16   3     4048.16     3116.71    765.64 o 
   4  16   3    24083.12    22564.18    950.82 o 
   5  16   3      817.87      583.71    694.17 o 
   6  16   3       80.61      133.20    758.06 o 
  -5  17   3      646.10      644.35    728.82 o 
  -4  17   3     1424.75      897.76    779.72 o 
  -3  17   3     1901.35     2067.34    751.56 o 
  -2  17   3    11183.46     9918.67    842.53 o 
  -1  17   3       94.25      171.10    641.10 o 
   0  17   3     2678.04     3311.64    769.97 o 
   1  17   3    17256.44    18839.94    903.17 o 
   2  17   3      198.85      -96.38    700.66 o 
   3  17   3      136.53      282.65    674.67 o 
   4  17   3      374.40      543.64    724.49 o 
   5  17   3      282.44      484.08    725.57 o 
  -3  18   3      101.00       -2.17    711.49 o 
  -2  18   3      488.46      672.51    673.59 o 
  -1  18   3      112.47       62.81    700.66 o 
   0  18   3      329.33      567.46    659.51 o 
   1  18   3     1114.51     1453.31    732.07 o 
   2  18   3        4.97       53.06    643.27 o 
   3  18   3      291.37      684.42    775.39 o 
 -12   0   4      194.95      546.89    710.41 o 
 -10   0   4     4953.78     5910.70    894.51 o 
  -8   0   4    31861.03    31465.96   1189.07 o 
  -6   0   4    76965.91    81954.90   1754.37 o 
  -4   0   4    18778.12    19366.25   1450.06 o 
  -2   0   4     6507.66     8806.48   1791.19 o 
   6   0   4   261023.78   279123.97   3030.07 o 
   8   0   4    51156.76    61383.32   1547.52 o 
  10   0   4     4722.79     4773.61    921.58 o 
  12   0   4      364.77      557.72    812.21 o 
 -12   1   4     3474.41     2866.55    782.97 o 
 -11   1   4     2678.26     2668.37    823.04 o 
 -10   1   4      582.94      570.71    825.20 o 
  -9   1   4      327.62     1203.15    786.22 o 
  -8   1   4     3720.79     4132.51    987.64 o 
  -7   1   4    43300.23    45622.18   1386.17 o 
  -6   1   4    29687.43    30359.20   1320.11 o 
  -5   1   4    10857.01     9996.64   1191.24 o 
  -4   1   4    27382.12    28854.99   1653.65 o 
  -3   1   4   316737.09   355764.88   4624.16 o 
  -2   1   4       74.01      437.51   2015.36 o 
  -1   1   4    43713.16    58037.03   3197.93 o 
   0   1   4      375.74      714.74   1485.80 o 
   1   1   4    91851.18   146748.39   4110.85 o 
   2   1   4     2274.89      388.78   2241.69 o 
   3   1   4    43332.54    52112.25   2120.40 o 
   4   1   4     7103.85     6145.70   1313.61 o 
   5   1   4     2140.04     1430.57   1256.21 o 
   6   1   4    79940.77    86531.40   1930.89 o 
   7   1   4    39918.84    42268.31   1471.72 o 
   8   1   4      730.99     1409.99    950.82 o 
   9   1   4     3589.91     4218.06   1043.96 o 
  10   1   4     1296.24     1494.46    908.59 o 
  11   1   4      124.93      129.95    797.05 o 
  12   1   4     5772.57     4174.74    939.99 o 
 -12   2   4      592.88      697.41    787.30 o 
 -11   2   4     5555.45     4950.13    945.41 o 
 -10   2   4     9665.40     9947.91   1001.72 o 
  -9   2   4     5828.35     5738.51    870.69 o 
  -8   2   4    20226.16    20813.06   1053.70 o 
  -7   2   4    22218.68    22341.10   1199.90 o 
  -6   2   4     3218.58     3817.37    967.07 o 
  -5   2   4     1461.13     2333.74   1093.77 o 
  -4   2   4      246.48      794.88   1108.93 o 
  -3   2   4    65385.62    65244.01   2113.90 o 
  -2   2   4    40579.87    40023.37   2169.13 o 
  -1   2   4    28548.02    34680.14   1938.47 o 
   0   2   4     3136.37     4710.80   1649.32 o 
   1   2   4    10561.20    13199.98   1979.62 o 
   2   2   4     6815.78     6647.10   1838.84 o 
   3   2   4   557847.63   661710.06   5664.87 o 
   4   2   4     1867.09     1327.69   1327.69 o 
   5   2   4     5195.00     4592.76   1284.37 o 
   6   2   4    40647.63    39528.47   1646.07 o 
   7   2   4     1756.62     1350.43   1104.60 o 
   8   2   4      493.27      377.95    998.47 o 
   9   2   4    26363.42    24925.00   1270.29 o 
  10   2   4    38478.57    37808.76   1335.27 o 
  11   2   4     6443.40     6119.71    984.39 o 
  12   2   4     8379.57     7133.34    930.25 o 
 -12   3   4      227.72      493.82    773.22 o 
 -11   3   4      788.01     1140.34    815.46 o 
 -10   3   4    18844.75     9211.50    949.74 o 
  -9   3   4     1534.53     1920.06    849.03 o 
  -8   3   4    22916.25    26143.30   1190.15 o 
  -7   3   4      113.40      896.68    907.51 o 
  -6   3   4     8799.18     7730.04    976.81 o 
  -5   3   4       70.45      569.63   1074.28 o 
  -4   3   4   569298.69   576521.56   4904.64 o 
  -3   3   4      195.32      422.35   1226.97 o 
  -2   3   4     2549.86     2281.76   1343.93 o 
  -1   3   4     3033.97     3117.79   1584.34 o 
   0   3   4    89937.56   101851.79   2852.47 o 
   1   3   4     3440.88     4110.85   1597.34 o 
   2   3   4   148665.97   175718.16   3135.12 o 
   3   3   4     6372.34     4697.80   1422.99 o 
   4   3   4    22053.57    26244.02   1564.85 o 
   5   3   4       31.92      -89.88   1215.06 o 
   6   3   4    17915.41    19287.20   1259.46 o 
   7   3   4    17035.37    16354.59   1199.90 o 
   8   3   4     1799.05     2708.44   1067.78 o 
   9   3   4       11.72      303.22    896.68 o 
  10   3   4    13625.64    12189.60   1025.55 o 
  11   3   4    11277.70     9537.47    923.75 o 
  12   3   4      437.98      586.95    810.04 o 
 -12   4   4      692.98      393.11    760.23 o 
 -11   4   4     5620.67     5335.66    973.56 o 
 -10   4   4     1568.15     1504.21    968.15 o 
  -9   4   4    35116.35    34062.86   1360.18 o 
  -8   4   4      874.84     1218.31    936.74 o 
  -7   4   4      436.52      666.01    995.22 o 
  -6   4   4     4164.80     3592.12    965.98 o 
  -5   4   4      228.72      407.19   1053.70 o 
  -4   4   4    37970.94    40533.44   1588.68 o 
  -3   4   4   297670.25   289800.72   3326.80 o 
  -2   4   4      902.47      975.73   1248.63 o 
  -1   4   4    37993.24    36338.12   1805.26 o 
   0   4   4   154637.48   167822.44   2970.51 o 
   1   4   4    69057.91    69372.19   2071.67 o 
   2   4   4   138294.08   138751.95   2556.83 o 
   3   4   4   125303.45   131271.00   2468.03 o 
   4   4   4    36290.21    36549.29   1555.10 o 
   5   4   4     4769.12     4942.55   1166.33 o 
   6   4   4     1220.60      902.09    957.32 o 
   7   4   4      919.25      885.85    912.92 o 
   8   4   4     3986.13     5280.43    942.16 o 
   9   4   4     6197.07     6454.33   1006.05 o 
  10   4   4     7252.78     7055.37    991.97 o 
  11   4   4     2321.59     2046.76    797.05 o 
  12   4   4        8.45      297.81    743.98 o 
 -12   5   4        3.03       23.82    827.37 o 
 -11   5   4      154.32      -93.13    852.28 o 
 -10   5   4     2045.81     2201.62    915.09 o 
  -9   5   4      530.78     1192.32    892.34 o 
  -8   5   4      618.72     1075.36    863.10 o 
  -7   5   4    41573.28    43629.57   1472.80 o 
  -6   5   4    21525.32    21755.22   1234.55 o 
  -5   5   4     1053.88     1334.18    942.16 o 
  -4   5   4    69632.03    56833.88   1549.69 o 
  -3   5   4    42439.79    39764.55   1701.30 o 
  -2   5   4     2770.01     3056.06   1172.83 o 
  -1   5   4    36903.96    34882.64   1563.77 o 
   0   5   4   132858.30   125028.91   2384.64 o 
   1   5   4    94736.24    90199.33   2110.65 o 
   2   5   4    46864.28    41639.12   1541.03 o 
   3   5   4   246916.27   245449.91   2971.59 o 
   4   5   4      167.67      662.76   1081.86 o 
   5   5   4     9915.87     9751.89   1032.04 o 
   6   5   4    27006.79    28354.67   1193.40 o 
   7   5   4      468.99      658.43    799.21 o 
   8   5   4     8420.50     9741.06    919.42 o 
   9   5   4     5452.59     6481.41    977.90 o 
  10   5   4    10743.85    10783.94   1085.11 o 
  11   5   4     2956.52     2394.39    786.22 o 
  12   5   4      496.05      277.23    666.01 o 
 -12   6   4     2832.27     2006.69    935.66 o 
 -11   6   4     1824.23     2007.77    870.69 o 
 -10   6   4     1102.68     1379.67    852.28 o 
  -9   6   4        0.62      162.44    764.56 o 
  -8   6   4      175.40      667.09    906.42 o 
  -7   6   4    54602.51    52880.06   1525.87 o 
  -6   6   4     1923.58     3271.57    977.90 o 
  -5   6   4     5644.74     5020.52    961.65 o 
  -4   6   4    41356.43    39368.19   1391.58 o 
  -3   6   4     9776.41    10409.24   1328.77 o 
  -2   6   4    12704.51     9722.65   1162.00 o 
  -1   6   4    33238.86    30368.94   1375.34 o 
   0   6   4    83656.02    79001.71   1881.07 o 
   1   6   4    24122.33    21260.32   1243.22 o 
   2   6   4    49928.59    51340.12   1589.76 o 
   3   6   4     4766.66     4939.30   1098.10 o 
   4   6   4     2595.88     2122.57    956.24 o 
   5   6   4       21.59       88.80    885.85 o 
   6   6   4     2166.01     2132.31    866.35 o 
   7   6   4    12664.52    13296.36   1098.10 o 
   8   6   4    11867.55    13273.62   1013.63 o 
   9   6   4      855.81     1053.70    864.19 o 
  10   6   4     3168.77     3104.79    883.68 o 
  11   6   4     2657.06     2375.97    871.77 o 
  12   6   4      437.85      433.18    755.89 o 
 -12   7   4      846.25      688.75    813.29 o 
 -11   7   4    21968.61    19973.78   1231.31 o 
 -10   7   4     1306.08     1265.96    856.61 o 
  -9   7   4     5859.60     5430.95    925.92 o 
  -8   7   4    14951.46    16136.92   1073.20 o 
  -7   7   4     1587.51     1689.39    831.70 o 
  -6   7   4    74085.79    75608.85   1554.02 o 
  -5   7   4      809.59     1376.42    836.03 o 
  -4   7   4     2846.00     3804.38    912.92 o 
  -3   7   4    16173.85    16090.35   1189.07 o 
  -2   7   4    46959.16    45128.36   1496.63 o 
  -1   7   4     4660.55     3426.43   1055.87 o 
   0   7   4   286092.16   271739.41   2887.12 o 
   1   7   4    19741.06    19138.83   1228.06 o 
   2   7   4    86535.12    85280.60   1763.03 o 
   3   7   4    50702.96    50582.05   1484.71 o 
   4   7   4    24816.30    22956.21   1164.16 o 
   5   7   4       50.97      -10.83    747.23 o 
   6   7   4    40159.16    40244.29   1163.08 o 
   7   7   4    11396.54    10564.10    869.60 o 
   8   7   4     3115.11     3647.35    699.58 o 
   9   7   4     8148.54     8573.65    894.51 o 
  10   7   4      912.97     1090.52    761.31 o 
  11   7   4       41.12      323.80    765.64 o 
 -11   8   4    11725.07    12068.31   1106.77 o 
 -10   8   4    17119.99    15317.13   1038.54 o 
  -9   8   4       36.09      454.84    841.45 o 
  -8   8   4    11496.54    11085.00    993.06 o 
  -7   8   4     4987.79     5338.90    870.69 o 
  -6   8   4    87647.58    81191.41   1572.43 o 
  -5   8   4    19204.21    18634.19   1011.47 o 
  -4   8   4    43908.23    40429.48   1353.68 o 
  -3   8   4      134.44      317.30    878.27 o 
  -2   8   4     5085.02     4575.43    937.83 o 
  -1   8   4      204.25      752.64    816.54 o 
   0   8   4    19845.76    17993.08   1062.37 o 
   1   8   4     4144.89     3947.32    967.07 o 
   2   8   4     5752.93     4894.90    884.76 o 
   3   8   4   101044.98   100076.84   1701.30 o 
   4   8   4     4786.57     4298.20    857.69 o 
   5   8   4     2071.02     1980.70    827.37 o 
   6   8   4    12051.20    11958.93    867.44 o 
   7   8   4     2127.48     2199.46    802.46 o 
   8   8   4     4750.67     5021.60    846.86 o 
   9   8   4     8371.95    10048.62    869.60 o 
  10   8   4      107.50      361.70    601.03 o 
  11   8   4     1766.05     2033.77    813.29 o 
 -11   9   4     5397.74     3766.47    891.26 o 
 -10   9   4    10870.19     9924.08    961.65 o 
  -9   9   4      755.20      876.10    833.87 o 
  -8   9   4     6697.10     6056.90    884.76 o 
  -7   9   4     9356.94    10034.54    917.25 o 
  -6   9   4     2573.06     2366.23    802.46 o 
  -5   9   4    10567.52     9874.27    976.81 o 
  -4   9   4    12026.06    12535.06   1010.38 o 
  -3   9   4    58687.72    58954.29   1459.81 o 
  -2   9   4     1261.23      750.48    841.45 o 
  -1   9   4     1037.39     1195.57    773.22 o 
   0   9   4    55061.18    51932.48   1308.19 o 
   1   9   4     4490.53     5016.19    908.59 o 
   2   9   4    16074.68    16855.99   1093.77 o 
   3   9   4    52440.91    52106.84   1367.76 o 
   4   9   4      565.56      920.50    841.45 o 
   5   9   4     3335.22     3670.09    806.79 o 
   6   9   4     1723.87     2033.77    766.72 o 
   7   9   4    13033.33    10932.30    792.71 o 
   8   9   4      545.32      918.33    659.51 o 
   9   9   4        9.81        5.41    730.99 o 
  10   9   4    13947.16    13656.98    946.49 o 
  11   9   4     6217.11     3701.50    788.38 o 
 -11  10   4       39.07     -155.94    680.09 o 
 -10  10   4      775.79      776.47    820.87 o 
  -9  10   4     1310.64      774.30    836.03 o 
  -8  10   4     1153.86      991.97    769.97 o 
  -7  10   4    22007.22    22203.56    991.97 o 
  -6  10   4     2908.94     2959.68    817.62 o 
  -5  10   4      676.34      689.83    814.37 o 
  -4  10   4    13061.34    12303.30    927.00 o 
  -3  10   4    23659.35    19978.12   1009.30 o 
  -2  10   4    10484.25    10913.89    954.07 o 
  -1  10   4     5191.97     4604.67    812.21 o 
   0  10   4    85569.81    82100.00   1521.53 o 
   1  10   4     3039.01     2997.58    895.59 o 
   2  10   4      856.93      954.07    832.78 o 
   3  10   4    21973.47    22777.52   1108.93 o 
   4  10   4    23047.08    23978.50   1054.79 o 
   5  10   4     8338.85     9076.14    916.17 o 
   6  10   4    50368.33    52504.28   1312.53 o 
   7  10   4        0.37      238.25    769.97 o 
   8  10   4       39.90      260.99    604.28 o 
   9  10   4       50.16      174.35    649.77 o 
  10  10   4     2161.19     2594.73    768.89 o 
 -10  11   4      473.51      497.07    801.38 o 
  -9  11   4    13993.10    12157.11   1027.71 o 
  -8  11   4     2566.46     2524.34    759.14 o 
  -7  11   4     2226.22     1983.95    755.89 o 
  -6  11   4      813.10      971.40    781.88 o 
  -5  11   4       41.67      791.63    853.36 o 
  -4  11   4    13709.61    14249.35    963.82 o 
  -3  11   4     1378.76     1575.68    767.81 o 
  -2  11   4     2037.31     2255.77    760.23 o 
  -1  11   4    94015.91    87010.06   1520.45 o 
   0  11   4    14030.38    14365.23    985.48 o 
   1  11   4    35593.58    36402.02   1172.83 o 
   2  11   4    12350.85    12022.82    968.15 o 
   3  11   4    44367.79    46776.60   1251.88 o 
   4  11   4    14139.20    12251.32    827.37 o 
   5  11   4      332.20      392.03    794.88 o 
   6  11   4     4850.58     5012.94    830.62 o 
   7  11   4      738.20     1125.18    765.64 o 
   8  11   4       33.42      328.13    689.83 o 
   9  11   4     2692.25     2450.70    673.59 o 
  10  11   4     1532.09     1479.30    745.06 o 
  -9  12   4     1277.68     1306.03    832.78 o 
  -8  12   4      499.38      528.48    767.81 o 
  -7  12   4     4355.26     4158.50    791.63 o 
  -6  12   4     1010.54     1230.22    739.65 o 
  -5  12   4    10748.03    11026.52    947.57 o 
  -4  12   4     2405.59     2812.40    846.86 o 
  -3  12   4    12437.92    12588.12    928.08 o 
  -2  12   4     2518.51     1741.37    735.32 o 
  -1  12   4    48125.84    47324.57   1223.72 o 
   0  12   4     7115.92     7567.60    807.87 o 
   1  12   4      583.70      998.47    720.16 o 
   2  12   4     7511.75     7084.61    812.21 o 
   3  12   4      301.25       38.99    711.49 o 
   4  12   4       21.81      418.02    815.46 o 
   5  12   4     9788.59     9237.50    812.21 o 
   6  12   4     9912.18     8667.87    862.02 o 
   7  12   4     3258.92     3327.88    759.14 o 
   8  12   4       42.52     -294.56    649.77 o 
   9  12   4      789.99      784.05    717.99 o 
  -9  13   4     1781.71      963.82    817.62 o 
  -8  13   4       12.57       18.41    732.07 o 
  -7  13   4        6.90       69.31    689.83 o 
  -6  13   4      735.96      916.17    772.14 o 
  -5  13   4     1497.65     1126.26    828.45 o 
  -4  13   4     1938.68     1946.05    802.46 o 
  -3  13   4     4507.24     4068.61    808.96 o 
  -2  13   4     2624.36     2604.48    805.71 o 
  -1  13   4     3542.22     3604.03    847.94 o 
   0  13   4     4671.06     5212.20    803.54 o 
   1  13   4    11142.40    10759.03    845.78 o 
   2  13   4      502.66      331.38    695.25 o 
   3  13   4     7223.20     7650.99    820.87 o 
   4  13   4     2529.65     3467.58    839.28 o 
   5  13   4    12707.78    12321.71    839.28 o 
   6  13   4      281.42      589.12    800.29 o 
   7  13   4    14378.28    12494.99    869.60 o 
   8  13   4    14524.58    13613.67    909.67 o 
   9  13   4      107.60      663.84    685.50 o 
  -8  14   4       57.02      114.79    733.15 o 
  -7  14   4     3007.64     3206.59    780.80 o 
  -6  14   4     4807.46     4154.17    857.69 o 
  -5  14   4      452.70      575.04    778.64 o 
  -4  14   4      720.66      609.70    790.55 o 
  -3  14   4        4.40      -71.47    768.89 o 
  -2  14   4     8111.63     7505.87    866.35 o 
  -1  14   4       64.56       87.72    713.66 o 
   0  14   4      468.03      905.34    745.06 o 
   1  14   4     7855.60     9038.23    791.63 o 
   2  14   4     8290.05     9065.31    864.19 o 
   3  14   4       74.22      392.03    782.97 o 
   4  14   4       89.31      628.11    759.14 o 
   5  14   4     3872.92     3957.07    830.62 o 
   6  14   4      114.26      508.98    660.59 o 
   7  14   4     1151.48      916.17    799.21 o 
   8  14   4     8743.34     7434.40    851.19 o 
  -7  15   4     5350.52     4734.62    807.87 o 
  -6  15   4     3807.15     3417.77    839.28 o 
  -5  15   4     1751.44     1793.35    786.22 o 
  -4  15   4     3508.75     2737.68    799.21 o 
  -3  15   4     1570.34     1629.83    775.39 o 
  -2  15   4       86.21      303.22    690.92 o 
  -1  15   4     6531.40     6473.83    792.71 o 
   0  15   4      553.71      819.79    709.33 o 
   1  15   4     2443.80     2645.63    717.99 o 
   2  15   4     1216.32     1321.19    758.06 o 
   3  15   4    10271.68    10994.03    879.35 o 
   4  15   4        7.96      -74.72    741.82 o 
   5  15   4      679.84      729.90    733.15 o 
   6  15   4     9859.64    10571.68    908.59 o 
   7  15   4     1339.74     1348.26    784.05 o 
  -6  16   4      995.28      643.27    771.05 o 
  -5  16   4       87.14      189.51    748.31 o 
  -4  16   4      482.32      136.45    738.57 o 
  -3  16   4    11180.33    10733.04    825.20 o 
  -2  16   4    10467.60     8915.86    766.72 o 
  -1  16   4    21874.00    22724.46    967.07 o 
   0  16   4    16508.64    18325.54    878.27 o 
   1  16   4     9161.38     9461.67    777.55 o 
   2  16   4      926.24      734.23    674.67 o 
   3  16   4    20434.99    22012.96    984.39 o 
   4  16   4     9660.81     9185.51    764.56 o 
   5  16   4     5007.62     5149.39    779.72 o 
   6  16   4      646.84      799.21    776.47 o 
  -5  17   4     2445.58     1947.13    815.46 o 
  -4  17   4     3555.05     2731.18    820.87 o 
  -3  17   4    17622.41    18223.75    978.98 o 
  -2  17   4     5836.44     5764.50    804.63 o 
  -1  17   4      423.48      795.96    727.74 o 
   0  17   4     1900.32     1872.41    710.41 o 
   1  17   4       79.62      141.87    670.34 o 
   2  17   4       19.57       53.06    687.67 o 
   3  17   4     5281.34     4001.47    763.47 o 
   4  17   4      284.48      905.34    712.58 o 
   5  17   4     9952.84     9388.03    880.43 o 
  -3  18   4      443.58      781.88    755.89 o 
  -2  18   4     1247.81     1477.13    711.49 o 
  -1  18   4       55.57      351.96    753.73 o 
   0  18   4        7.69     -135.37    670.34 o 
   1  18   4     6653.64     7379.17    797.05 o 
   2  18   4      766.59      457.00    693.08 o 
   3  18   4     1312.08      771.05    687.67 o 
 -11   0   5     3369.04     3971.15    738.57 o 
  -9   0   5     1002.15      837.11    738.57 o 
  -7   0   5    14392.51    14862.30   1114.35 o 
  -5   0   5    77584.54    76068.02   1879.99 o 
  -3   0   5      219.53      958.40   1585.43 o 
  -1   0   5     3306.38     3480.58   1652.57 o 
   1   0   5     4207.04     4741.12   2371.64 o 
   7   0   5    51872.13    54770.88   1614.67 o 
   9   0   5    13903.16    11078.50   1105.68 o 
  11   0   5     2395.02     2730.10    858.77 o 
 -12   1   5     1125.71      490.57    790.55 o 
 -11   1   5     1075.92     2130.15    765.64 o 
 -10   1   5     4080.46     3936.49    890.18 o 
  -9   1   5     7065.48     8026.77    945.41 o 
  -8   1   5    65804.89    67495.45   1509.62 o 
  -7   1   5      778.35     1496.63    898.84 o 
  -6   1   5      700.58     1256.21   1065.61 o 
  -5   1   5     3412.65     3061.48   1063.45 o 
  -4   1   5    32639.05    36083.63   1672.06 o 
  -3   1   5     5151.21     6425.10   1490.13 o 
  -2   1   5    17436.09    19900.14   2100.91 o 
  -1   1   5       57.64      336.79   1879.99 o 
   0   1   5    16154.74    21821.28   2247.10 o 
   1   1   5    49156.38    75616.43   3097.21 o 
   2   1   5    18183.10    14357.65   1776.02 o 
   3   1   5     3126.59     1871.32   1740.29 o 
   4   1   5    29235.70    30972.14   1692.64 o 
   5   1   5    11977.45    14677.11   1500.96 o 
   6   1   5    63307.94    66486.15   1758.70 o 
   7   1   5     2565.03     2685.70   1073.20 o 
   8   1   5    23405.79    23362.31   1234.55 o 
   9   1   5     2494.79     3043.07   1121.93 o 
  10   1   5     4331.76     5538.17   1035.29 o 
  11   1   5     3570.55     4131.42   1004.97 o 
  12   1   5     9427.41     6216.09    984.39 o 
 -12   2   5       35.67      201.43    850.11 o 
 -11   2   5     4643.98     3790.30    821.95 o 
 -10   2   5      873.16     1281.12    781.88 o 
  -9   2   5      756.18      853.36    925.92 o 
  -8   2   5      350.06      424.51    851.19 o 
  -7   2   5    14512.92    14393.38   1081.86 o 
  -6   2   5     1159.50     1028.79    912.92 o 
  -5   2   5    20656.07    19745.28   1319.02 o 
  -4   2   5    28397.65    30948.32   1496.63 o 
  -3   2   5   177502.22   175985.66   3056.06 o 
  -2   2   5      345.69      296.73   1264.88 o 
  -1   2   5      772.64      448.34   1925.47 o 
   0   2   5      564.72      711.49   1384.00 o 
   1   2   5    11405.77    12289.23   1943.88 o 
   2   2   5    28201.61    34308.69   2161.55 o 
   3   2   5    68428.58    76652.80   2379.22 o 
   4   2   5    14146.01    11772.66   1231.31 o 
   5   2   5    63997.86    56884.79   1866.99 o 
   6   2   5     1912.27     1575.68   1047.20 o 
   7   2   5    15875.95    14447.53   1191.24 o 
   8   2   5    20795.76    20241.27   1248.63 o 
   9   2   5     3854.85     2420.38    907.51 o 
  10   2   5     2512.46     2472.36    916.17 o 
  11   2   5     7768.51     6373.11    919.42 o 
  12   2   5     6338.61     4482.30    889.10 o 
 -12   3   5      845.28      674.67    768.89 o 
 -11   3   5     3954.40     3376.61    799.21 o 
 -10   3   5     6352.98     6365.53    893.43 o 
  -9   3   5     7104.49     7184.24    876.10 o 
  -8   3   5     8350.29     8308.33    938.91 o 
  -7   3   5    54940.17    59126.47   1504.21 o 
  -6   3   5     3576.85     2816.73    773.22 o 
  -5   3   5   104223.88   109929.45   2158.30 o 
  -4   3   5     7020.72     4634.99   1197.73 o 
  -3   3   5    19039.85    18505.31   1662.32 o 
  -2   3   5    34921.00    35468.52   1492.29 o 
  -1   3   5    54429.15    47827.05   2113.90 o 
   0   3   5    13507.36    14095.57   1776.02 o 
   1   3   5   213278.97   221247.23   3543.39 o 
   2   3   5    43491.16    43219.13   1990.45 o 
   3   3   5   265553.78   282496.28   3710.16 o 
   4   3   5    13248.27    15386.44   1417.57 o 
   5   3   5    81686.19    92850.38   2037.01 o 
   6   3   5     3191.00     3313.80   1087.27 o 
   7   3   5    11211.97     9611.11   1094.85 o 
   8   3   5     6811.47     7056.45   1004.97 o 
   9   3   5    12982.37    14164.88   1105.68 o 
  10   3   5    22893.17    22793.76   1185.82 o 
  11   3   5      413.44      376.86    776.47 o 
  12   3   5       33.22      257.74    774.30 o 
 -12   4   5     1685.38     1438.15    864.19 o 
 -11   4   5     2750.73     3365.78    901.01 o 
 -10   4   5     3997.97     3897.51    866.35 o 
  -9   4   5    30355.35    30632.10   1263.79 o 
  -8   4   5     4825.39     4522.37   1016.88 o 
  -7   4   5    35391.72    35559.48   1348.26 o 
  -6   4   5      791.82      769.97    995.22 o 
  -5   4   5     9834.60    10394.08   1183.66 o 
  -4   4   5   247207.05   236319.61   3241.25 o 
  -3   4   5   170465.56   167029.73   2643.46 o 
  -2   4   5      354.70      107.21   1258.38 o 
  -1   4   5   174938.23   165541.78   3013.83 o 
   0   4   5   133367.39   140661.17   2768.00 o 
   1   4   5     8949.18     8362.48   1388.33 o 
   2   4   5   106438.86   106903.70   2302.33 o 
   3   4   5   102616.09   103838.98   2277.43 o 
   4   4   5    22184.94    22759.11   1513.95 o 
   5   4   5     6982.71     6296.23   1059.12 o 
   6   4   5     2250.45     2984.59   1074.28 o 
   7   4   5      563.33      608.61    944.33 o 
   8   4   5       40.14      128.87    885.85 o 
   9   4   5     1381.60     1767.36    993.06 o 
  10   4   5     3163.89     2705.19    899.92 o 
  11   4   5       12.06      238.25    841.45 o 
  12   4   5       30.36      302.14    747.23 o 
 -12   5   5       54.36      602.12    807.87 o 
 -11   5   5     2044.55     2358.65    885.85 o 
 -10   5   5      941.77     1198.82    849.03 o 
  -9   5   5    11590.67    12380.19   1046.12 o 
  -8   5   5    12586.32    13420.90   1040.71 o 
  -7   5   5     2162.59     2958.60   1012.55 o 
  -6   5   5    52823.09    51648.75   1539.94 o 
  -5   5   5    12714.05    12310.89   1182.57 o 
  -4   5   5       86.53      616.19   1054.79 o 
  -3   5   5    19107.51    17641.13   1485.80 o 
  -2   5   5    56875.21    57614.69   1883.24 o 
  -1   5   5    20725.56    18043.98   1375.34 o 
   0   5   5      194.13     1288.70   1178.24 o 
   1   5   5    20526.91    18803.12   1399.16 o 
   2   5   5   170349.34   176701.50   2529.75 o 
   3   5   5       69.32      -81.22   1132.76 o 
   4   5   5    22673.89    22045.45   1299.53 o 
   5   5   5      883.00     1168.49    977.90 o 
   6   5   5    59652.06    66104.95   1574.60 o 
   7   5   5    12240.46    12257.82   1012.55 o 
   8   5   5      180.77      751.56    798.13 o 
   9   5   5     6387.51     7009.88    999.56 o 
  10   5   5     1648.41     1763.03    854.44 o 
  11   5   5     1697.30     1863.74    832.78 o 
  12   5   5       26.38     -253.41    728.82 o 
 -12   6   5      280.52     -101.80    864.19 o 
 -11   6   5     5369.37     5742.84    946.49 o 
 -10   6   5     2764.74     2497.26    892.34 o 
  -9   6   5    22348.22    22582.59   1166.33 o 
  -8   6   5     5078.96     5019.44    842.53 o 
  -7   6   5      519.90      850.11    972.48 o 
  -6   6   5     2052.72     2315.33   1000.64 o 
  -5   6   5     3469.77     3252.08    936.74 o 
  -4   6   5      387.01     1017.97    959.49 o 
  -3   6   5    45797.28    46813.42   1742.45 o 
  -2   6   5    33850.98    30794.54   1461.97 o 
  -1   6   5    79749.34    78132.10   1848.58 o 
   0   6   5   494114.50   478532.59   3906.17 o 
   1   6   5      412.56      851.19   1000.64 o 
   2   6   5   156860.91   145050.34   2246.02 o 
   3   6   5      466.38     2595.81   1016.88 o 
   4   6   5    15592.62    14862.30   1174.99 o 
   5   6   5    27106.94    26508.26   1206.40 o 
   6   6   5    60742.46    55747.70   1272.46 o 
   7   6   5      194.42      649.77    784.05 o 
   8   6   5    47239.36    53232.02   1319.02 o 
   9   6   5     5159.13     4845.08    895.59 o 
  10   6   5     4453.16     4719.46    920.50 o 
  11   6   5     5110.37     4627.41    864.19 o 
  12   6   5     1474.38     1237.80    837.11 o 
 -12   7   5      262.48      590.20    506.82 o 
 -11   7   5     1665.57     2181.05    914.00 o 
 -10   7   5       45.98      450.50    803.54 o 
  -9   7   5      916.33      799.21    881.51 o 
  -8   7   5     6787.25     6363.37    860.94 o 
  -7   7   5   137804.80   141353.19   2131.23 o 
  -6   7   5    21146.21    21242.99   1143.59 o 
  -5   7   5     2341.98     3017.08    912.92 o 
  -4   7   5    54885.38    50193.28   1544.28 o 
  -3   7   5    43020.07    43390.24   1479.30 o 
  -2   7   5    51435.14    49068.11   1578.93 o 
  -1   7   5   171798.94   142588.83   2150.72 o 
   0   7   5   140275.30   127716.77   2079.25 o 
   1   7   5    44358.66    43362.08   1497.71 o 
   2   7   5     8980.34     9229.92   1129.51 o 
   3   7   5    81421.65    80308.82   1677.48 o 
   4   7   5     1462.26     1237.80    931.33 o 
   5   7   5    53252.59    44358.39   1242.13 o 
   6   7   5    10750.61    11151.05    889.10 o 
   7   7   5    10781.55    11299.42    941.08 o 
   8   7   5    16216.03    18575.71   1037.46 o 
   9   7   5       90.74      298.89    798.13 o 
  10   7   5     2093.87     1859.41    622.69 o 
  11   7   5      168.92      477.58    755.89 o 
 -11   8   5    11855.60    10576.01   1098.10 o 
 -10   8   5     3476.90     3683.09    877.18 o 
  -9   8   5     9059.59     8701.44    947.57 o 
  -8   8   5       49.09      240.41    842.53 o 
  -7   8   5    13814.12    13188.07   1062.37 o 
  -6   8   5    26404.33    26444.36   1156.58 o 
  -5   8   5    28588.63    26822.31   1123.01 o 
  -4   8   5    13992.55    13786.94   1076.44 o 
  -3   8   5     2324.18     1941.72    931.33 o 
  -2   8   5    15800.79    13777.19   1048.29 o 
  -1   8   5     2407.85     2248.19    834.95 o 
   0   8   5    80437.52    77123.88   1616.83 o 
   1   8   5    55939.16    50423.95   1382.92 o 
   2   8   5      328.23      601.03    857.69 o 
   3   8   5      333.65      166.77    830.62 o 
   4   8   5     1589.26     1418.65    812.21 o 
   5   8   5      153.04      355.20    814.37 o 
   6   8   5      206.82      212.26    695.25 o 
   7   8   5     5550.29     6577.79    844.69 o 
   8   8   5    15306.23    17735.34    956.24 o 
   9   8   5     2453.16     2129.06    786.22 o 
  10   8   5     7639.67     7190.74    724.49 o 
  11   8   5      376.01      748.31    776.47 o 
 -11   9   5      420.41      651.93    810.04 o 
 -10   9   5       25.70      316.22    792.71 o 
  -9   9   5       45.40      529.56    840.36 o 
  -8   9   5     2750.36     2262.27    745.06 o 
  -7   9   5     3448.90     3724.24    856.61 o 
  -6   9   5      424.50      850.11    773.22 o 
  -5   9   5    15233.97    13419.82    855.52 o 
  -4   9   5    10027.49    11707.69    986.56 o 
  -3   9   5    53158.36    45963.31   1270.29 o 
  -2   9   5     2166.50     1951.46    702.83 o 
  -1   9   5    38206.04    34651.98   1198.82 o 
   0   9   5    10612.20     9464.91    915.09 o 
   1   9   5     6772.53     5954.02    891.26 o 
   2   9   5      821.56      771.05    768.89 o 
   3   9   5     1956.20     2016.44    868.52 o 
   4   9   5     3441.17     3461.08    875.02 o 
   5   9   5    11297.80    11080.66    916.17 o 
   6   9   5     3077.00     3171.94    804.63 o 
   7   9   5    21492.76    20803.32    929.16 o 
   8   9   5     5858.72     6266.99    831.70 o 
   9   9   5     4198.26     5173.21    827.37 o 
  10   9   5    10725.01    11227.94    916.17 o 
  11   9   5     2684.21     2153.97    817.62 o 
 -10  10   5     9849.04     8329.99    991.97 o 
  -9  10   5     1444.81     1315.77    860.94 o 
  -8  10   5     1165.84     1058.03    837.11 o 
  -7  10   5    10627.69    11331.91    889.10 o 
  -6  10   5      150.75      549.05    640.02 o 
  -5  10   5    36786.17    33660.01   1202.07 o 
  -4  10   5    63963.30    55904.71   1454.39 o 
  -3  10   5     1218.85     1469.55    738.57 o 
  -2  10   5     2700.56     2299.09    820.87 o 
  -1  10   5    21175.93    19184.32   1051.54 o 
   0  10   5    18837.92    18999.14   1020.13 o 
   1  10   5     6144.88     6466.25    883.68 o 
   2  10   5    30791.52    29038.01   1108.93 o 
   3  10   5   152107.25   151050.92   1930.89 o 
   4  10   5      816.18      676.84    723.41 o 
   5  10   5    27147.04    28390.41   1089.44 o 
   6  10   5     2010.44     1889.73    823.04 o 
   7  10   5      726.64      889.10    750.48 o 
   8  10   5       90.03      111.54    716.91 o 
   9  10   5    17995.88    18908.17    960.57 o 
  10  10   5       12.39     -281.56    725.57 o 
 -10  11   5     4034.02     3095.05    885.85 o 
  -9  11   5      832.32     1164.16    865.27 o 
  -8  11   5        9.50      286.98    830.62 o 
  -7  11   5     8199.28     6856.11    777.55 o 
  -6  11   5    18486.19    18220.50    971.40 o 
  -5  11   5     7774.73     7506.95    908.59 o 
  -4  11   5     9934.79     9741.06    896.68 o 
  -3  11   5       93.14      617.28    863.10 o 
  -2  11   5      203.49      823.04    751.56 o 
  -1  11   5    17486.49    15678.83    988.73 o 
   0  11   5      146.88      163.52    725.57 o 
   1  11   5     1787.36     1795.52    761.31 o 
   2  11   5    43033.88    42745.89   1237.80 o 
   3  11   5      777.39      755.89    771.05 o 
   4  11   5      522.46      868.52    758.06 o 
   5  11   5     6472.61     7597.92    864.19 o 
   6  11   5     7756.96     8532.50    909.67 o 
   7  11   5      554.62      669.26    736.40 o 
   8  11   5    26386.91    27248.99   1021.21 o 
   9  11   5     1150.67     1278.95    791.63 o 
  10  11   5     8363.59     8105.82    847.94 o 
  -9  12   5      405.00      359.54    824.12 o 
  -8  12   5     4999.00     4701.05    816.54 o 
  -7  12   5      162.33      -87.72    702.83 o 
  -6  12   5     6636.44     6895.09    850.11 o 
  -5  12   5    15045.83    14133.48    996.31 o 
  -4  12   5     6144.76     6073.14    876.10 o 
  -3  12   5      195.58      284.81    655.18 o 
  -2  12   5    68142.88    69927.73   1430.57 o 
  -1  12   5        9.34      360.62    736.40 o 
   0  12   5      629.39     1039.62    725.57 o 
   1  12   5       64.57      250.16    711.49 o 
   2  12   5     8127.61     7780.94    810.04 o 
   3  12   5     8023.86     7771.19    816.54 o 
   4  12   5       73.75      390.94    804.63 o 
   5  12   5    21166.63    22389.83   1045.04 o 
   6  12   5     1883.41     1512.87    702.83 o 
   7  12   5     1561.41     1621.16    703.91 o 
   8  12   5     5249.01     5532.75    780.80 o 
   9  12   5     3790.04     3153.53    725.57 o 
  -9  13   5     1957.26     1565.93    876.10 o 
  -8  13   5     1282.56     1273.54    759.14 o 
  -7  13   5    17233.05    17474.35    929.16 o 
  -6  13   5     7643.38     5161.30    779.72 o 
  -5  13   5     2177.24     2562.24    841.45 o 
  -4  13   5    13103.46    14142.14    949.74 o 
  -3  13   5     4020.69     4143.34    806.79 o 
  -2  13   5     2623.00     2983.51    816.54 o 
  -1  13   5    24397.25    25960.29    986.56 o 
   0  13   5    22426.60    21930.66   1017.97 o 
   1  13   5    23118.95    21330.71    961.65 o 
   2  13   5     2129.01     2404.13    755.89 o 
   3  13   5    13420.24    16304.78    932.41 o 
   4  13   5    16186.30    16676.22   1039.62 o 
   5  13   5    25508.36    29941.18   1185.82 o 
   6  13   5    14683.89    12242.66    865.27 o 
   7  13   5     2188.27     2267.68    733.15 o 
   8  13   5      669.53      628.11    715.82 o 
   9  13   5     5782.14     5433.12    766.72 o 
  -8  14   5      853.04     1110.02    793.80 o 
  -7  14   5      181.64      379.03    630.27 o 
  -6  14   5     1934.71     1497.71    748.31 o 
  -5  14   5       76.46      615.11    771.05 o 
  -4  14   5      356.62      303.22    766.72 o 
  -3  14   5     4176.45     4057.78    806.79 o 
  -2  14   5     7463.26     7800.43    825.20 o 
  -1  14   5      210.87      178.69    631.36 o 
   0  14   5    18319.74    19733.37   1050.45 o 
   1  14   5    16022.67    17087.74    899.92 o 
   2  14   5       80.96      354.12    680.09 o 
   3  14   5      142.94     -170.02    754.81 o 
   4  14   5    15131.54    17055.26    949.74 o 
   5  14   5      405.57      602.12    750.48 o 
   6  14   5     6837.43     6544.22    819.79 o 
   7  14   5     6351.02     6259.41    863.10 o 
   8  14   5      282.75      -40.07    624.86 o 
  -7  15   5     7984.78     6089.38    758.06 o 
  -6  15   5     2479.70     2316.41    831.70 o 
  -5  15   5     1144.97     1061.28    784.05 o 
  -4  15   5     1992.87     1473.88    773.22 o 
  -3  15   5      222.20      331.38    813.29 o 
  -2  15   5     6925.85     7756.03    863.10 o 
  -1  15   5    18236.00    21519.14    994.14 o 
   0  15   5     4813.86     4991.28    833.87 o 
   1  15   5      498.52      459.17    685.50 o 
   2  15   5     3790.52     3599.70    697.41 o 
   3  15   5     1095.31     1350.43    763.47 o 
   4  15   5      416.45      927.00    774.30 o 
   5  15   5    13642.65    15057.23    922.67 o 
   6  15   5     6990.02     7731.12    845.78 o 
   7  15   5      151.51      199.26    747.23 o 
  -6  16   5      256.27      549.05    758.06 o 
  -5  16   5       35.52     -167.86    647.60 o 
  -4  16   5     4815.25     4738.95    803.54 o 
  -3  16   5       95.33      232.83    747.23 o 
  -2  16   5    12448.55    12864.27    921.58 o 
  -1  16   5      581.97      962.74    719.07 o 
   0  16   5     2440.19     2417.13    804.63 o 
   1  16   5     1157.07     1497.71    685.50 o 
   2  16   5      870.26     1322.27    686.59 o 
   3  16   5     2489.69     2804.82    732.07 o 
   4  16   5      977.24     1189.07    706.08 o 
   5  16   5     1109.73     1499.87    716.91 o 
   6  16   5        1.50      -25.99    747.23 o 
  -5  17   5        0.80     -105.05    789.46 o 
  -4  17   5     1418.31      944.33    776.47 o 
  -3  17   5    10138.54    11376.31    873.93 o 
  -2  17   5      232.65      106.13    711.49 o 
  -1  17   5     1752.60     2364.06    741.82 o 
   0  17   5     3197.81     2854.64    708.24 o 
   1  17   5        8.21      353.04    697.41 o 
   2  17   5      172.48      127.79    673.59 o 
   3  17   5     7330.13     7505.87    814.37 o 
   4  17   5    12048.49    12792.79    885.85 o 
   5  17   5      121.45       89.88    729.90 o 
  -3  18   5      357.08      223.09    740.73 o 
  -2  18   5    15292.74    16442.31    910.75 o 
  -1  18   5        8.68      133.20    635.69 o 
   0  18   5     5862.01     4805.01    758.06 o 
   1  18   5     4913.31     3594.28    733.15 o 
   2  18   5        0.73      135.37    675.76 o 
   3  18   5       34.86       44.40    667.09 o 
 -12   0   6     2698.46     2447.45    855.52 o 
 -10   0   6    43471.15    38845.13   1353.68 o 
  -8   0   6    42278.72    41357.56   1257.30 o 
  -6   0   6     8788.84     9358.79    998.47 o 
  -4   0   6   164477.31   172562.48   2953.18 o 
  -2   0   6     1182.51     1795.52   1532.36 o 
   0   0   6   213694.75   322128.72   5637.80 o 
   6   0   6   132465.33   153267.72   2423.62 o 
   8   0   6      284.58      -86.64    927.00 o 
  10   0   6    18875.65    22765.61   1332.02 o 
  12   0   6    27162.16    25828.17   1186.90 o 
 -12   1   6       45.11      277.23    778.64 o 
 -11   1   6     2726.39     2923.94    890.18 o 
 -10   1   6    28730.65    25700.38   1111.10 o 
  -9   1   6    41938.93    39925.91   1320.11 o 
  -8   1   6     1965.78     2260.10    853.36 o 
  -7   1   6     8010.01     9104.29    961.65 o 
  -6   1   6     5993.47     5842.47    909.67 o 
  -5   1   6       46.25      463.50   1074.28 o 
  -4   1   6     3324.56     4353.43   1288.70 o 
  -3   1   6   150380.50   160955.52   3148.11 o 
  -2   1   6    13499.33    14521.17   1870.24 o 
  -1   1   6    16483.54    20217.45   2186.46 o 
   0   1   6    52090.70    67193.30   2818.90 o 
   1   1   6    72979.17    96959.05   3075.56 o 
   2   1   6     2001.30     1373.17   2022.94 o 
   3   1   6    37851.86    23170.63   1967.71 o 
   5   1   6    96718.80    99302.54   2178.88 o 
   6   1   6     2705.34     2682.45   1105.68 o 
   7   1   6    11707.69    12318.47   1212.90 o 
   8   1   6     4779.50     5422.29   1043.96 o 
   9   1   6    14710.75    15800.12   1094.85 o 
  10   1   6    17361.13    18991.55   1140.34 o 
  11   1   6    14788.05    14286.17   1035.29 o 
  12   1   6      736.95      654.10    786.22 o 
 -12   2   6     3136.48     2233.03    892.34 o 
 -11   2   6      699.19      432.09    747.23 o 
 -10   2   6     1073.14      833.87    769.97 o 
  -9   2   6      366.39      803.54    789.46 o 
  -8   2   6    27359.23    26590.56   1147.92 o 
  -7   2   6    35243.38    39630.27   1374.25 o 
  -6   2   6     2134.24     2161.55    974.65 o 
  -5   2   6    88226.73    93350.69   2043.51 o 
  -4   2   6    24737.65    22219.80   1384.00 o 
  -3   2   6      457.61      627.02   1194.49 o 
  -2   2   6    27531.62    25952.71   1622.25 o 
  -1   2   6    36726.82    43698.88   2275.26 o 
   0   2   6     2450.87     3308.39   1382.92 o 
   1   2   6    30872.98    39606.44   2104.16 o 
   2   2   6    48609.35    56279.42   2351.07 o 
   3   2   6    64780.86    75952.14   2301.25 o 
   4   2   6   135236.20   141320.69   2630.47 o 
   5   2   6   120549.55   120111.27   2326.16 o 
   6   2   6    10244.83     8640.79   1281.12 o 
   7   2   6    14150.44    13149.08   1203.15 o 
   8   2   6      984.87      740.73    934.58 o 
   9   2   6    10173.57    11520.34   1081.86 o 
  10   2   6     8456.02     7828.59    981.15 o 
  11   2   6    15592.04    15141.70   1030.96 o 
  12   2   6      232.33      127.79    774.30 o 
 -12   3   6        4.61      215.51    844.69 o 
 -11   3   6      682.81      647.60    832.78 o 
 -10   3   6     7023.41     6130.53    967.07 o 
  -9   3   6    25152.99    23848.55   1194.49 o 
  -8   3   6     8932.63     8593.15   1006.05 o 
  -7   3   6    20854.89    19975.95   1189.07 o 
  -6   3   6     2193.70     1759.78    873.93 o 
  -5   3   6    19717.71    20277.01   1272.46 o 
  -4   3   6    42805.61    40837.75   1609.25 o 
  -3   3   6    31384.82    32542.41   1561.60 o 
  -2   3   6   353765.59   382486.47   3540.14 o 
  -1   3   6    54928.71    59474.09   2137.73 o 
   0   3   6    37765.55    42993.88   1948.21 o 
   1   3   6      740.52      777.55   1400.24 o 
   2   3   6   610766.75   663276.00   5333.49 o 
   3   3   6    17776.53    18176.10   1578.93 o 
   4   3   6    42517.07    39226.33   1493.38 o 
   5   3   6    44357.82    50637.29   1711.05 o 
   6   3   6     5874.95     6128.37   1089.44 o 
   7   3   6      468.44      994.14   1022.30 o 
   8   3   6     8641.91     9667.42   1144.67 o 
   9   3   6    21820.26    18820.45   1137.09 o 
  10   3   6     1260.79     1782.52    842.53 o 
  11   3   6     3465.34     3308.39    871.77 o 
  12   3   6     3178.42     3416.68    879.35 o 
 -12   4   6     1569.25     1421.90    858.77 o 
 -11   4   6        0.15      -30.32    815.46 o 
 -10   4   6      204.71      337.88    878.27 o 
  -9   4   6     2632.75     2887.12    876.10 o 
  -8   4   6     2610.56     2561.16    918.33 o 
  -7   4   6      293.60      356.29    988.73 o 
  -6   4   6    57296.01    56270.75   1587.59 o 
  -5   4   6    26425.10    23837.72   1351.51 o 
  -4   4   6    15375.68    17314.08   1585.43 o 
  -3   4   6     2087.51     3036.57    985.48 o 
  -2   4   6    50093.93    47491.34   1994.78 o 
  -1   4   6     5529.05     6492.24   1359.09 o 
   0   4   6   123361.04   117570.70   2537.33 o 
   1   4   6   187114.23   190893.45   2920.69 o 
   2   4   6    46105.45    46293.61   1768.44 o 
   3   4   6    16880.87    16461.80   1446.81 o 
   4   4   6    54240.91    57163.09   1833.42 o 
   5   4   6    68566.52    70242.88   1688.31 o 
   6   4   6     4733.01     4673.98   1078.61 o 
   7   4   6    95922.87   102093.28   1838.84 o 
   8   4   6    48394.10    55831.08   1450.06 o 
   9   4   6    11922.99    10091.94    994.14 o 
  10   4   6    20991.43    21465.00   1142.50 o 
  11   4   6     2321.41     2122.57    827.37 o 
  12   4   6     2940.42     2999.75    855.52 o 
 -12   5   6     1629.71     1465.22    851.19 o 
 -11   5   6      118.30      388.78    871.77 o 
 -10   5   6       18.14       22.74    820.87 o 
  -9   5   6     8892.27     8838.97    986.56 o 
  -8   5   6       64.18      256.66    876.10 o 
  -7   5   6    97971.69    97657.55   1911.39 o 
  -6   5   6     9722.38     9600.28   1141.42 o 
  -5   5   6    53547.28    52133.92   1621.16 o 
  -4   5   6     1157.61     1151.17   1093.77 o 
  -3   5   6   246131.08   238435.69   2913.11 o 
  -2   5   6     1681.33     2136.64   1170.66 o 
  -1   5   6    26648.01    26519.09   1497.71 o 
   0   5   6     2165.16     2555.74   1139.26 o 
   1   5   6    30443.96    28388.24   1440.31 o 
   2   5   6    66901.15    65849.38   1773.86 o 
   3   5   6   122615.52   128027.57   2212.45 o 
   4   5   6     5027.17     4656.65   1114.35 o 
   5   5   6    22095.69    21951.24   1157.67 o 
   6   5   6     1129.48      916.17    911.84 o 
   7   5   6    31746.30    29916.28   1121.93 o 
   8   5   6    19469.36    22567.43   1143.59 o 
   9   5   6     1091.43     1779.27    834.95 o 
  10   5   6     2197.42     2185.38    833.87 o 
  11   5   6      706.11      453.75    864.19 o 
  12   5   6       40.14      -18.41    726.65 o 
 -12   6   6     4667.52     4090.27    925.92 o 
 -11   6   6     3575.97     3310.55    920.50 o 
 -10   6   6     2096.35     2583.90    908.59 o 
  -9   6   6     3804.12     2981.34    896.68 o 
  -8   6   6     3249.14     3556.38    916.17 o 
  -7   6   6    31642.23    32070.25   1348.26 o 
  -6   6   6   122138.47   112615.15   2054.34 o 
  -5   6   6      937.02      996.31    895.59 o 
  -4   6   6      851.45      606.45    985.48 o 
  -3   6   6     1798.97     1869.16   1196.65 o 
  -2   6   6    60301.75    55903.63   1759.78 o 
  -1   6   6   228277.16   215163.27   2790.74 o 
   0   6   6   342608.41   333226.69   3310.55 o 
   1   6   6   188533.59   148450.78   2251.44 o 
   2   6   6    12971.19    13967.79   1170.66 o 
   3   6   6    49540.27    47257.43   1507.46 o 
   4   6   6      177.11      442.92    984.39 o 
   5   6   6    18072.07    17406.13   1141.42 o 
   6   6   6     1265.83     1549.69    784.05 o 
   7   6   6     3100.41     3940.83    836.03 o 
   8   6   6    30517.36    35794.48   1244.30 o 
   9   6   6     2425.15     2692.19    814.37 o 
  10   6   6       54.34       99.63    752.64 o 
  11   6   6        2.07       51.98    742.90 o 
  12   6   6     1214.37     1412.16    750.48 o 
 -11   7   6     1739.03     1961.21    907.51 o 
 -10   7   6     8046.92     6927.58    947.57 o 
  -9   7   6       89.60      181.93    839.28 o 
  -8   7   6       48.06      701.75    892.34 o 
  -7   7   6      421.32     1198.82    962.74 o 
  -6   7   6     4569.57     4318.77   1071.03 o 
  -5   7   6   100576.96   100064.93   1770.61 o 
  -4   7   6     3881.27     2135.56    942.16 o 
  -3   7   6     8526.34     8116.65   1088.36 o 
  -2   7   6    19991.69    17459.19   1209.65 o 
  -1   7   6      567.21      531.72    867.44 o 
   0   7   6    45373.96    44647.54   1471.72 o 
   1   7   6     1662.75     2163.72   1023.38 o 
   2   7   6      313.99      307.56    999.56 o 
   3   7   6     3140.30     2903.37    936.74 o 
   4   7   6    38593.50    35378.63   1308.19 o 
   5   7   6      510.10      654.10    833.87 o 
   6   7   6    60257.32    61519.77   1303.86 o 
   7   7   6    32342.49    31269.95   1069.95 o 
   8   7   6    20946.45    20676.61    973.56 o 
   9   7   6        6.97       74.72    798.13 o 
  10   7   6      237.67      303.22    768.89 o 
  11   7   6      164.52       22.74    717.99 o 
 -11   8   6       41.41      441.84    798.13 o 
 -10   8   6    11830.61    10152.58   1006.05 o 
  -9   8   6     2067.43     1895.15    911.84 o 
  -8   8   6     1737.73     1484.71    761.31 o 
  -7   8   6    17127.90    15791.46   1023.38 o 
  -6   8   6      767.84      862.02    840.36 o 
  -5   8   6    10061.99     9541.80    960.57 o 
  -4   8   6     1434.69     1757.61    936.74 o 
  -3   8   6      124.43      655.18    894.51 o 
  -2   8   6     3601.00     3332.21    914.00 o 
  -1   8   6     8383.90     7590.34    936.74 o 
   0   8   6   185196.84   175477.77   2229.78 o 
   1   8   6     2883.19     3591.04    876.10 o 
   2   8   6     5223.42     4276.54    873.93 o 
   3   8   6    10057.78     9894.84    993.06 o 
   4   8   6     4415.48     3284.56    873.93 o 
   5   8   6     2475.07     2781.00    925.92 o 
   6   8   6    19327.65    17227.44    893.43 o 
   7   8   6     1837.18     2433.37    793.80 o 
   8   8   6     9162.03     8893.12    709.33 o 
   9   8   6    10686.54    10701.63    830.62 o 
  10   8   6      130.85      -33.57    733.15 o 
  11   8   6       28.49       32.49    701.75 o 
 -11   9   6       31.47      125.62    801.38 o 
 -10   9   6       42.53      276.15    820.87 o 
  -9   9   6     2824.25     3075.56    903.17 o 
  -8   9   6     2416.58     2342.40    876.10 o 
  -7   9   6      144.69      189.51    897.76 o 
  -6   9   6    60802.98    62309.24   1409.99 o 
  -5   9   6     2653.90     2042.43    777.55 o 
  -4   9   6    70377.98    62816.05   1510.70 o 
  -3   9   6     7512.34     7278.45    931.33 o 
  -2   9   6    32137.00    30654.84   1209.65 o 
  -1   9   6      186.75      347.62    837.11 o 
   0   9   6     1631.16     1167.41    771.05 o 
   1   9   6     5333.36     5642.13    840.36 o 
   2   9   6     1127.22     1215.06    803.54 o 
   3   9   6    36572.91    35152.30   1228.06 o 
   4   9   6     8072.66     7626.08    950.82 o 
   5   9   6    13716.18    12230.75    965.98 o 
   6   9   6    27201.24    25824.92   1099.19 o 
   7   9   6    17562.25    17937.85    976.81 o 
   8   9   6     4594.90     4199.65    730.99 o 
   9   9   6     5908.67     6936.24    819.79 o 
  10   9   6     8192.15     7805.85    790.55 o 
  11   9   6      330.29       79.05    752.64 o 
 -10  10   6     1865.22     2053.26    881.51 o 
  -9  10   6     6817.06     6568.04    954.07 o 
  -8  10   6     5662.13     5671.37    929.16 o 
  -7  10   6     4258.95     4397.83    845.78 o 
  -6  10   6    30613.13    30002.91   1110.02 o 
  -5  10   6     6750.84     6616.78    932.41 o 
  -4  10   6        9.96      309.72    839.28 o 
  -3  10   6       26.99      276.15    879.35 o 
  -2  10   6     3416.66     2834.06    742.90 o 
  -1  10   6     9665.83     8830.31    858.77 o 
   0  10   6     6705.01     7010.97    872.85 o 
   1  10   6     5910.95     5589.06    873.93 o 
   2  10   6    26473.61    25206.56   1069.95 o 
   3  10   6    21697.36    21262.48   1023.38 o 
   4  10   6      705.74      948.66    802.46 o 
   5  10   6     7117.18     6825.78    873.93 o 
   6  10   6    14666.23    13876.82    994.14 o 
   7  10   6     7559.60     8373.31    870.69 o 
   8  10   6     2817.10     2489.68    697.41 o 
   9  10   6      828.86     1138.17    836.03 o 
  10  10   6     3951.81     3873.68    717.99 o 
 -10  11   6     6163.82     5933.44    735.32 o 
  -9  11   6      526.05      360.62    864.19 o 
  -8  11   6      685.54     1171.74    868.52 o 
  -7  11   6      206.73      427.76    779.72 o 
  -6  11   6      947.75      893.43    852.28 o 
  -5  11   6     8526.75     9007.91    945.41 o 
  -4  11   6     1619.14     1517.20    710.41 o 
  -3  11   6    98653.58    96339.61   1678.56 o 
  -2  11   6    11759.82    10095.19    899.92 o 
  -1  11   6     5836.56     6246.41    837.11 o 
   0  11   6     1520.73     1416.49    763.47 o 
   1  11   6     2083.11     2094.41    766.72 o 
   2  11   6     1322.09     1237.80    795.96 o 
   3  11   6     4292.61     5123.40    807.87 o 
   4  11   6    16503.84    17542.58    958.40 o 
   5  11   6    54380.84    59333.32   1341.77 o 
   6  11   6        6.58       98.55    789.46 o 
   7  11   6     8881.85     8881.21    763.47 o 
   8  11   6     2787.56     3114.54    706.08 o 
   9  11   6     2678.48     2027.27    748.31 o 
  10  11   6      164.26      494.90    609.70 o 
  -9  12   6     1187.17     1230.22    647.60 o 
  -8  12   6      307.29      414.77    844.69 o 
  -7  12   6        2.24      627.02    760.23 o 
  -6  12   6    17052.44    17869.63    977.90 o 
  -5  12   6     7761.19     8528.17    923.75 o 
  -4  12   6     1535.56     1547.52    830.62 o 
  -3  12   6    11777.71    12780.88    916.17 o 
  -2  12   6     3196.04     2964.01    831.70 o 
  -1  12   6      824.32     1016.88    712.58 o 
   0  12   6     5459.52     5187.29    789.46 o 
   1  12   6     1307.57     1202.07    702.83 o 
   2  12   6     4872.92     4666.40    759.14 o 
   3  12   6    24416.23    25442.64   1002.80 o 
   4  12   6      183.16      937.83    817.62 o 
   5  12   6     5409.44     5883.63    850.11 o 
   6  12   6     1839.86     1519.37    674.67 o 
   7  12   6      331.06      343.29    712.58 o 
   8  12   6     8707.89     8923.44    850.11 o 
   9  12   6     5219.97     5673.53    755.89 o 
  -9  13   6     2569.51     2838.39    759.14 o 
  -8  13   6     1755.08     1506.37    883.68 o 
  -7  13   6       17.07     -292.39    697.41 o 
  -6  13   6     1439.68     1931.97    763.47 o 
  -5  13   6      163.02      -74.72    792.71 o 
  -4  13   6      854.55      523.06    682.25 o 
  -3  13   6        4.19      251.24    793.80 o 
  -2  13   6     7893.85     8463.19    891.26 o 
  -1  13   6     1766.50     1933.05    753.73 o 
   0  13   6     1078.60     1398.08    712.58 o 
   1  13   6       55.32     -220.92    707.16 o 
   2  13   6     1023.47     1591.92    703.91 o 
   3  13   6     2281.75     2292.59    803.54 o 
   4  13   6    12455.13    14248.27    914.00 o 
   5  13   6     1630.21     1888.65    792.71 o 
   6  13   6       42.90      403.94    746.15 o 
   7  13   6     5655.65     5514.34    852.28 o 
   8  13   6     7436.88     8291.00    837.11 o 
   9  13   6      639.50      739.65    669.26 o 
  -8  14   6      171.72      733.15    635.69 o 
  -7  14   6     1207.56     1245.38    750.48 o 
  -6  14   6     2958.45     1837.75    777.55 o 
  -5  14   6    11455.01    11742.34    870.69 o 
  -4  14   6     1452.71     1442.48    683.34 o 
  -3  14   6     1835.07     1507.46    723.41 o 
  -2  14   6     1076.74     1642.82    729.90 o 
  -1  14   6     1687.22     1821.51    823.04 o 
   0  14   6    42165.69    42557.46   1219.39 o 
   1  14   6     4836.68     4912.23    833.87 o 
   2  14   6     6717.99     7055.37    799.21 o 
   3  14   6       21.71       -3.25    758.06 o 
   4  14   6      587.87      904.26    813.29 o 
   5  14   6      128.04       -6.50    714.74 o 
   6  14   6     4316.49     3240.16    723.41 o 
   7  14   6     9133.21     6970.90    837.11 o 
   8  14   6      817.81      715.82    701.75 o 
  -7  15   6     4833.30     4019.88    787.30 o 
  -6  15   6      139.54      172.19    793.80 o 
  -5  15   6     1788.40     1360.18    794.88 o 
  -4  15   6     3450.83     3102.63    826.28 o 
  -3  15   6     6435.78     6672.01    837.11 o 
  -2  15   6     4602.48     5256.60    793.80 o 
  -1  15   6       34.33      105.05    709.33 o 
   0  15   6     1605.93     1667.73    737.48 o 
   1  15   6     1656.69     1640.66    682.25 o 
   2  15   6      673.96      803.54    740.73 o 
   3  15   6      108.80      194.93    725.57 o 
   4  15   6    12346.22    14176.79    916.17 o 
   5  15   6      575.98      888.01    700.66 o 
   6  15   6      470.62      487.32    694.17 o 
   7  15   6     3761.96     2326.16    666.01 o 
  -6  16   6     5253.17     4173.66    868.52 o 
  -5  16   6     3823.28     3205.51    844.69 o 
  -4  16   6     2971.68     2430.12    803.54 o 
  -3  16   6      869.97      721.24    760.23 o 
  -2  16   6    11975.62    14180.04    915.09 o 
  -1  16   6     1208.97     1466.30    772.14 o 
   0  16   6    17314.19    17898.87    894.51 o 
   1  16   6     2675.57     2533.00    735.32 o 
   2  16   6     2065.77     2655.37    768.89 o 
   3  16   6      305.29      451.59    708.24 o 
   4  16   6       15.78      335.71    737.48 o 
   5  16   6    11288.07    10252.21    883.68 o 
   6  16   6      253.05      157.03    708.24 o 
  -5  17   6     4085.69     2489.68    721.24 o 
  -4  17   6     4287.67     3993.89    838.20 o 
  -3  17   6     1877.22     2018.60    768.89 o 
  -2  17   6     6864.37     7433.31    842.53 o 
  -1  17   6    12211.69    13743.62    852.28 o 
   0  17   6     2627.17     2509.18    767.81 o 
   1  17   6      464.66      337.88    672.51 o 
   2  17   6     5507.28     5895.54    745.06 o 
   3  17   6    11788.62    13156.66    858.77 o 
   4  17   6      774.28      703.91    697.41 o 
   5  17   6      551.41      551.22    701.75 o 
  -3  18   6     8995.94     8842.22    882.60 o 
  -2  18   6      246.76      460.25    736.40 o 
  -1  18   6     1015.66     1311.44    723.41 o 
   0  18   6     3740.47     3654.93    764.56 o 
   1  18   6       23.44      103.96    660.59 o 
   2  18   6        3.18      166.77    671.42 o 
   3  18   6      345.98      465.67    666.01 o 
 -11   0   7     5456.40     6925.41    956.24 o 
  -9   0   7     1834.49     1917.89    717.99 o 
  -7   0   7    49840.67    49619.32   1366.67 o 
  -5   0   7     2418.40     2461.53   1073.20 o 
  -3   0   7    44145.63    44808.89   1923.31 o 
  -1   0   7     9699.91    13009.38   1834.50 o 
   1   0   7    15280.75    18688.33   2569.82 o 
   7   0   7    28490.27    30464.24   1395.91 o 
   9   0   7    16391.49    22373.59   1339.60 o 
  11   0   7      492.40     1615.75    873.93 o 
 -12   1   7     1143.45      901.01    745.06 o 
 -11   1   7    11382.49    10718.96    935.66 o 
 -10   1   7     2635.88     2543.83    829.53 o 
  -9   1   7     5281.29     5077.92    927.00 o 
  -8   1   7      119.03      451.59    733.15 o 
  -7   1   7    11249.97    12175.52   1100.27 o 
  -6   1   7       56.23      314.05    930.25 o 
  -5   1   7     3304.79     2902.28   1065.61 o 
  -4   1   7    59095.32    59754.58   1918.97 o 
  -3   1   7   164836.70   171182.81   3214.17 o 
  -2   1   7    28835.53    30688.41   1931.97 o 
  -1   1   7      604.34      910.75   1888.65 o 
   0   1   7       60.93      225.25   2046.76 o 
   1   1   7    22051.73    23579.98   2226.53 o 
   2   1   7    19421.85    16327.52   2078.17 o 
   3   1   7    34623.29    37144.91   2019.69 o 
   4   1   7    16332.99    10041.04   1510.70 o 
   5   1   7     1562.75     1290.87   1358.01 o 
   6   1   7    12557.87    13610.42   1234.55 o 
   7   1   7    14225.21    17658.45   1267.04 o 
   8   1   7      317.48      425.60   1026.63 o 
   9   1   7    16919.27    17106.15   1128.43 o 
  10   1   7    14419.71    14105.32   1183.66 o 
  11   1   7      744.44     1123.01    802.46 o 
  12   1   7       65.66      241.50    780.80 o 
 -12   2   7     4479.86     3614.86    824.12 o 
 -11   2   7     1824.30     1432.73    706.08 o 
 -10   2   7    30337.77    27785.04   1206.40 o 
  -9   2   7    33500.09    32065.92   1197.73 o 
  -8   2   7    52968.74    54867.26   1413.24 o 
  -7   2   7    39694.19    38950.18   1425.15 o 
  -6   2   7      520.37      675.76    873.93 o 
  -5   2   7    32621.71    32243.52   1388.33 o 
  -4   2   7    24904.35    23938.44   1374.25 o 
  -3   2   7    20998.31    19796.18   1703.47 o 
  -2   2   7     1010.75     1186.90   1478.22 o 
  -1   2   7     6464.66     5824.06   1765.20 o 
   0   2   7     6326.70     7101.93   1534.53 o 
   1   2   7      797.02      295.64   1474.97 o 
   2   2   7    45205.93    51032.56   2165.88 o 
   3   2   7    14089.50    15686.42   1621.16 o 
   4   2   7    24472.93    25478.38   1683.97 o 
   5   2   7     6555.28     4717.30   1123.01 o 
   6   2   7     4848.25     5178.63   1113.26 o 
   7   2   7     9352.52     7880.57   1119.76 o 
   8   2   7     3574.13     4054.53    993.06 o 
   9   2   7     9217.88     9642.52   1029.88 o 
  10   2   7    10805.37    11416.38   1078.61 o 
  11   2   7     9396.80     9787.63   1009.30 o 
  12   2   7     4884.81     4561.35    954.07 o 
 -12   3   7      121.37      125.62    819.79 o 
 -11   3   7       81.63      336.79    897.76 o 
 -10   3   7     4987.32     5325.91    852.28 o 
  -9   3   7     1688.03     1608.17    815.46 o 
  -8   3   7     2065.49     2177.80    827.37 o 
  -7   3   7     1144.08     1277.87    867.44 o 
  -6   3   7     8616.72     8897.45    955.15 o 
  -5   3   7     4194.05     4032.88   1000.64 o 
  -4   3   7       65.33      881.51   1052.62 o 
  -3   3   7    23804.76    24390.02   1249.72 o 
  -2   3   7      419.49     1139.26   1033.13 o 
  -1   3   7   225185.48   247491.27   3529.31 o 
   0   3   7    30957.32    33499.73   1791.19 o 
   1   3   7    18794.32    21758.47   1659.07 o 
   2   3   7    10832.36     9144.36   1653.65 o 
   3   3   7    17488.90    17367.14   1496.63 o 
   4   3   7      839.98       76.89   1404.58 o 
   5   3   7    48384.13    52979.69   1675.31 o 
   6   3   7     7476.87     7209.15   1127.34 o 
   7   3   7     6441.12     6687.17   1085.11 o 
   8   3   7    12510.04    12844.78   1105.68 o 
   9   3   7     2917.61     4090.27    934.58 o 
  10   3   7    10044.68    10901.98   1021.21 o 
  11   3   7    17314.23    18547.55   1107.85 o 
  12   3   7      362.10      293.48    823.04 o 
 -12   4   7     6491.74     4355.59    865.27 o 
 -11   4   7        0.67      111.54    794.88 o 
 -10   4   7     1528.54     1032.04    905.34 o 
  -9   4   7      626.15      638.94    891.26 o 
  -8   4   7    20541.90    19697.63   1173.91 o 
  -7   4   7      308.54     1422.99    964.90 o 
  -6   4   7    62053.86    57778.21   1703.47 o 
  -5   4   7    34727.63    32561.90   1556.19 o 
  -4   4   7       28.86      321.63   1259.46 o 
  -3   4   7   355950.75   346155.94   2980.26 o 
  -2   4   7     9405.51    10511.03   1119.76 o 
  -1   4   7    11266.51     8719.85   1125.18 o 
   0   4   7    18516.43    18956.90   1450.06 o 
   1   4   7    41170.14    41364.05   1648.24 o 
   2   4   7    33639.03    34555.60   1620.08 o 
   3   4   7   273879.09   294341.50   3284.56 o 
   4   4   7    51331.28    49331.26   1815.01 o 
   5   4   7   130152.63   146097.55   2172.38 o 
   6   4   7    63250.60    66331.29   1639.57 o 
   7   4   7     7546.04     8092.83   1055.87 o 
   8   4   7     6261.25     7413.82    978.98 o 
   9   4   7    44099.64    51797.12   1400.24 o 
  10   4   7      109.52       18.41    827.37 o 
  11   4   7     5551.46     5820.81    949.74 o 
  12   4   7       24.44      179.77    764.56 o 
 -12   5   7      864.01      461.33    799.21 o 
 -11   5   7       22.43     -211.17    890.18 o 
 -10   5   7    11410.38    10546.77    959.49 o 
  -9   5   7     5959.46     6117.54    950.82 o 
  -8   5   7     2560.98     3483.82    938.91 o 
  -7   5   7    53593.49    53431.28   1571.35 o 
  -6   5   7    30765.12    29023.93   1376.42 o 
  -5   5   7     1939.45     2179.96   1023.38 o 
  -4   5   7    61935.68    22047.62    978.98 o 
  -3   5   7    29455.53    27985.39   1224.81 o 
  -2   5   7      551.11      784.05   1174.99 o 
  -1   5   7    43975.15    42549.88   1721.88 o 
   0   5   7   742114.69   761283.38   5212.20 o 
   1   5   7     5549.16     5649.71   1111.10 o 
   2   5   7    78238.80    78335.70   1831.26 o 
   3   5   7      145.19     -653.01   1100.27 o 
   4   5   7    72248.68    74972.08   1820.43 o 
   5   5   7       72.30     -227.42    930.25 o 
   6   5   7    80384.30    86257.42   1673.15 o 
   7   5   7    38437.77    39939.98   1274.62 o 
   8   5   7     5629.46     7000.14    974.65 o 
   9   5   7      182.24      578.29    826.28 o 
  10   5   7       24.95       -4.33    896.68 o 
  11   5   7       21.97      185.18    720.16 o 
  12   5   7     1440.13     1446.81    792.71 o 
 -12   6   7        8.75      238.25    819.79 o 
 -11   6   7     4504.62     4423.82    942.16 o 
 -10   6   7      277.63      677.92    847.94 o 
  -9   6   7     4182.67     4682.64    933.50 o 
  -8   6   7    10498.71    11135.89   1047.20 o 
  -7   6   7    33351.34    32784.99   1364.51 o 
  -6   6   7    21571.10    21422.76   1284.37 o 
  -5   6   7    12075.21    10559.77   1193.40 o 
  -4   6   7    45208.95    24061.89   1226.97 o 
  -3   6   7   128712.03   123650.33   2450.70 o 
  -2   6   7     1170.02     1125.18   1152.25 o 
  -1   6   7    70833.78    64104.76   1769.53 o 
   0   6   7   120744.28   111706.55   2087.91 o 
   1   6   7    66038.39    63842.69   1659.07 o 
   2   6   7    18048.41    18414.35   1269.21 o 
   3   6   7    66330.42    64905.05   1647.15 o 
   4   6   7    18460.04    19125.84   1215.06 o 
   5   6   7     3818.89     3313.80    906.42 o 
   6   6   7        2.71      468.91    791.63 o 
   7   6   7    18961.38    19843.83   1029.88 o 
   8   6   7     8543.87     7778.77    779.72 o 
   9   6   7    13523.49    16218.14   1072.11 o 
  10   6   7     5877.42     8237.94    935.66 o 
  11   6   7     3140.67     1858.33    795.96 o 
  12   6   7       30.58      249.08    802.46 o 
 -11   7   7       79.36     -127.79    803.54 o 
 -10   7   7     4642.25     5324.83    959.49 o 
  -9   7   7     2930.07     2595.81    960.57 o 
  -8   7   7     2547.15     2670.54    930.25 o 
  -7   7   7      990.00     1530.20    957.32 o 
  -6   7   7    51512.30    50666.53   1572.43 o 
  -5   7   7     8447.74     9829.87   1079.69 o 
  -4   7   7     6858.14     5244.69    973.56 o 
  -3   7   7     1141.68     1275.71   1038.54 o 
  -2   7   7      229.32      373.61   1008.22 o 
  -1   7   7   150797.70   140029.84   2173.46 o 
   0   7   7     9105.12     9499.57   1113.26 o 
   1   7   7   160312.84   151617.31   2213.53 o 
   2   7   7   123036.58   116025.33   1944.96 o 
   3   7   7     2627.60     2190.79    890.18 o 
   4   7   7     7778.08     6673.09    993.06 o 
   5   7   7    23046.33    19717.13   1098.10 o 
   6   7   7    12739.91    11669.78    833.87 o 
   7   7   7    60241.18    62257.26   1319.02 o 
   8   7   7     1358.13     1110.02    723.41 o 
   9   7   7     6456.14     5963.76    895.59 o 
  10   7   7     1456.71     1905.98    750.48 o 
  11   7   7      518.73     1052.62    803.54 o 
 -11   8   7     1494.30     1542.11    808.96 o 
 -10   8   7      784.35      865.27    875.02 o 
  -9   8   7        8.49      244.74    859.86 o 
  -8   8   7    16638.16    16853.83   1111.10 o 
  -7   8   7     1489.35     1413.24    925.92 o 
  -6   8   7     4369.30     5307.50   1039.62 o 
  -5   8   7     7117.79     6140.28    990.89 o 
  -4   8   7     2456.02     2942.35    935.66 o 
  -3   8   7    30321.19    29195.04   1251.88 o 
  -2   8   7      931.72      939.99    882.60 o 
  -1   8   7    10958.05    10470.97   1010.38 o 
   0   8   7     3543.92     3351.71    897.76 o 
   1   8   7      232.83      162.44    858.77 o 
   2   8   7     7800.53     7271.96    933.50 o 
   3   8   7    23330.99    22133.17   1092.69 o 
   4   8   7     6987.93     7091.10    944.33 o 
   5   8   7       32.17      224.17    807.87 o 
   6   8   7    12932.71     7008.80    837.11 o 
   7   8   7    67465.91    64936.46   1334.18 o 
   8   8   7     5966.96     6043.90    854.44 o 
   9   8   7      401.76      969.23    771.05 o 
  10   8   7      184.20      463.50    755.89 o 
  11   8   7        1.79      223.09    729.90 o 
 -11   9   7     2240.99     1852.91    907.51 o 
 -10   9   7    20687.20    20804.40   1183.66 o 
  -9   9   7     7286.89     6944.91    997.39 o 
  -8   9   7      951.82     1170.66    879.35 o 
  -7   9   7    14195.50    13702.47   1107.85 o 
  -6   9   7     6843.20     6588.62    917.25 o 
  -5   9   7    19719.03    19787.52   1082.94 o 
  -4   9   7    31988.39    30117.70   1210.73 o 
  -3   9   7    40891.66    38087.07   1270.29 o 
  -2   9   7       30.30      256.66    813.29 o 
  -1   9   7     5326.18     4786.60    850.11 o 
   0   9   7    10293.69    10466.63    955.15 o 
   1   9   7       23.02      228.50    789.46 o 
   2   9   7    46440.28    44565.23   1304.95 o 
   3   9   7     5984.35     4544.02    828.45 o 
   4   9   7    37936.97    40191.23   1273.54 o 
   5   9   7     2335.33     2216.78    806.79 o 
   6   9   7     4865.28     4995.61    806.79 o 
   7   9   7     7239.54     7815.59    806.79 o 
   8   9   7      214.99      232.83    680.09 o 
   9   9   7     1124.64     1394.83    768.89 o 
  10   9   7     2420.13     3354.95    794.88 o 
  11   9   7       63.89        9.75    751.56 o 
 -10  10   7     4405.21     3450.25    633.52 o 
  -9  10   7     1639.24     1807.43    671.42 o 
  -8  10   7     3595.65     2850.30    951.91 o 
  -7  10   7    26844.73    23329.82   1101.35 o 
  -6  10   7     3873.60     3906.17    859.86 o 
  -5  10   7    24094.25    23706.69   1028.79 o 
  -4  10   7     6975.44     6555.05    967.07 o 
  -3  10   7     9073.27     8640.79    976.81 o 
  -2  10   7     6236.72     5855.47    924.83 o 
  -1  10   7    55585.87    50537.66   1322.27 o 
   0  10   7      700.24      901.01    791.63 o 
   1  10   7     1882.13     1722.96    870.69 o 
   2  10   7    25565.96    25693.88   1125.18 o 
   3  10   7    13571.06    14426.95    985.48 o 
   4  10   7     1722.75     1750.03    863.10 o 
   5  10   7     6051.93     5447.20    812.21 o 
   6  10   7     4932.34     4702.13    764.56 o 
   7  10   7     2999.17     3282.40    760.23 o 
   8  10   7       11.14      299.97    716.91 o 
   9  10   7    14433.73    15752.48    915.09 o 
  10  10   7      306.08      357.37    662.76 o 
 -10  11   7     4712.36     4891.65    717.99 o 
  -9  11   7     7044.97     5738.51    746.15 o 
  -8  11   7     2677.82     1466.30    632.44 o 
  -7  11   7     3629.14     4016.63   1025.55 o 
  -6  11   7    34974.04    37685.30   1197.73 o 
  -5  11   7     3275.88     2934.77    883.68 o 
  -4  11   7     3389.69     2817.82    856.61 o 
  -3  11   7     1147.55     1351.51    839.28 o 
  -2  11   7     3995.46     3261.82    820.87 o 
  -1  11   7     1727.82     1587.59    761.31 o 
   0  11   7    61630.23    64496.78   1432.73 o 
   1  11   7    25110.15    23377.47   1038.54 o 
   2  11   7    11517.41    11409.88    857.69 o 
   3  11   7       98.95      578.29    812.21 o 
   4  11   7     5045.68     4855.91    812.21 o 
   5  11   7     6104.69     6495.49    877.18 o 
   6  11   7     9875.33     9311.14    801.38 o 
   7  11   7     1800.83     1726.21    754.81 o 
   8  11   7    10774.19     9099.96    705.00 o 
   9  11   7      107.42      314.05    623.77 o 
  10  11   7     3510.01     3867.19    760.23 o 
  -9  12   7      288.19     1596.26    792.71 o 
  -8  12   7     6081.46     6465.16    719.07 o 
  -7  12   7     4045.06     3414.52    696.33 o 
  -6  12   7     1624.23     1239.97    804.63 o 
  -5  12   7      120.35      238.25    738.57 o 
  -4  12   7    11144.65    11912.36    930.25 o 
  -3  12   7     5683.72     4638.24    846.86 o 
  -2  12   7    21069.06    20977.67   1046.12 o 
  -1  12   7    14022.68    13836.75    954.07 o 
   0  12   7    26422.83    23746.75   1021.21 o 
   1  12   7     1477.35     1633.08    774.30 o 
   2  12   7    14815.39    14081.50    858.77 o 
   3  12   7    17719.30    18232.41    952.99 o 
   4  12   7    57223.23    59189.28   1319.02 o 
   5  12   7     4328.27     3263.99    801.38 o 
   6  12   7     2789.31     3361.45    769.97 o 
   7  12   7     3836.60     4005.80    836.03 o 
   8  12   7     6158.97     7107.35    840.36 o 
   9  12   7        7.09      405.02    675.76 o 
  -9  13   7     1085.86      800.29    578.29 o 
  -8  13   7        5.13      725.57    649.77 o 
  -7  13   7     3408.56     3555.30    802.46 o 
  -6  13   7     5018.63     5649.71    807.87 o 
  -5  13   7     2181.59     3118.87    832.78 o 
  -4  13   7    12441.63    13127.42    959.49 o 
  -3  13   7    13189.02    12963.90    908.59 o 
  -2  13   7    24646.75    25361.42   1047.20 o 
  -1  13   7      704.27      466.75    717.99 o 
   0  13   7    36101.77    37229.38   1150.08 o 
   1  13   7       11.61      249.08    690.92 o 
   2  13   7    33193.42    31822.25   1063.45 o 
   3  13   7    12004.73    13990.53    891.26 o 
   4  13   7      932.65      903.17    751.56 o 
   5  13   7     1724.45     1896.23    787.30 o 
   6  13   7    13319.20    14607.81    935.66 o 
   7  13   7     8222.18     8892.04    845.78 o 
   8  13   7     9073.86    10541.36    845.78 o 
   9  13   7      216.27     -426.68    669.26 o 
  -8  14   7     4613.04     3517.40    674.67 o 
  -7  14   7     1196.70     1171.74    645.43 o 
  -6  14   7      365.30      320.55    730.99 o 
  -5  14   7      295.79      160.28    682.25 o 
  -4  14   7    10111.57    10487.21    906.42 o 
  -3  14   7    14314.77    14958.68    999.56 o 
  -2  14   7     3266.79     3142.70    865.27 o 
  -1  14   7     6492.86     7255.71    864.19 o 
   0  14   7      290.97      635.69    743.98 o 
   1  14   7      966.99     1199.90    745.06 o 
   2  14   7      373.09      252.33    649.77 o 
   3  14   7       54.28      165.69    661.68 o 
   4  14   7     9073.18     9208.26    774.30 o 
   5  14   7       21.32      220.92    774.30 o 
   6  14   7     1632.05     1310.36    681.17 o 
   7  14   7      767.38      346.54    750.48 o 
   8  14   7      175.57      298.89    674.67 o 
  -7  15   7     7242.18     6850.69    841.45 o 
  -6  15   7      143.33      155.94    749.40 o 
  -5  15   7     5190.15     5219.78    859.86 o 
  -4  15   7    14513.61    14594.81   1012.55 o 
  -3  15   7       20.55      307.56    752.64 o 
  -2  15   7       94.95      258.82    762.39 o 
  -1  15   7      147.74      348.71    749.40 o 
   0  15   7    12738.42    12790.63    889.10 o 
   1  15   7       15.53      153.78    668.18 o 
   2  15   7    11230.90    12026.07    807.87 o 
   3  15   7     6819.19     8491.35    820.87 o 
   4  15   7     8310.11    10119.01    830.62 o 
   5  15   7      580.13      688.75    742.90 o 
   6  15   7      251.19      521.98    603.20 o 
   7  15   7       57.74      332.46    728.82 o 
  -6  16   7     2780.31     2706.27    840.36 o 
  -5  16   7     9652.27     8981.92    918.33 o 
  -4  16   7     9711.94     9684.75    967.07 o 
  -3  16   7    24018.68    24803.71   1062.37 o 
  -2  16   7    12347.27    12238.33    877.18 o 
  -1  16   7     5895.09     6287.56    831.70 o 
   0  16   7       30.40     -346.54    686.59 o 
   1  16   7     1864.12     1099.19    669.26 o 
   2  16   7    14762.00    15137.36    903.17 o 
   3  16   7     5737.75     6539.89    800.29 o 
   4  16   7    26781.23    30444.75   1072.11 o 
   5  16   7       13.19      125.62    661.68 o 
   6  16   7       13.35      263.15    654.10 o 
  -5  17   7      602.70      305.39    761.31 o 
  -4  17   7      337.37      330.30    779.72 o 
  -3  17   7       57.26     -144.03    752.64 o 
  -2  17   7     3865.13     4858.08    773.22 o 
  -1  17   7     1242.55     1124.09    658.43 o 
   0  17   7      477.85      227.42    674.67 o 
   1  17   7        0.58      346.54    659.51 o 
   2  17   7     4814.74     4520.20    767.81 o 
   3  17   7      293.90      380.11    680.09 o 
   4  17   7       49.94      288.06    651.93 o 
   5  17   7      481.31      694.17    681.17 o 
  -3  18   7        0.39      387.69    725.57 o 
  -2  18   7     2241.16     1834.50    805.71 o 
  -1  18   7     1386.68     1792.27    714.74 o 
   0  18   7     9300.79    10108.18    806.79 o 
   1  18   7      656.14      525.23    694.17 o 
   2  18   7       41.73      485.16    696.33 o 
   3  18   7     1961.58     2013.19    722.32 o 
 -12   0   8     1404.61     1258.38    727.74 o 
 -10   0   8    19956.89    20086.41   1030.96 o 
  -8   0   8   178332.73   186058.11   2300.17 o 
  -6   0   8    22093.50    20212.03   1212.90 o 
  -4   0   8   206610.97   208038.59   3099.38 o 
  -2   0   8   235023.11   281838.94   4283.04 o 
   0   0   8    47263.57    71046.41   2962.93 o 
   2   0   8  1049064.25  1034386.19   7962.87 o 
   8   0   8    12405.79    15522.89   1260.54 o 
  10   0   8     1601.79     1996.95    981.15 o 
  12   0   8      700.32      412.60    808.96 o 
 -12   1   8      169.68       16.24    758.06 o 
 -11   1   8     1144.49      984.39    716.91 o 
 -10   1   8    14418.43    13684.06    982.23 o 
  -9   1   8      282.48      928.08    756.98 o 
  -8   1   8       18.80      408.27    777.55 o 
  -7   1   8   104470.58   102087.87   1905.98 o 
  -6   1   8       28.44       28.16    916.17 o 
  -5   1   8    22620.66    23047.17   1403.49 o 
  -4   1   8   228996.53   228897.13   3240.16 o 
  -3   1   8    39324.47    38376.22   1816.09 o 
  -2   1   8    24349.12    26668.53   1828.01 o 
  -1   1   8    34404.50    39031.39   2216.78 o 
   0   1   8     4397.89     6390.44   2011.02 o 
   1   1   8    40013.70    45602.69   2509.18 o 
   2   1   8     7131.03     8000.78   1825.84 o 
   3   1   8    82541.09    87581.86   2472.36 o 
   4   1   8      424.85      526.31   1400.24 o 
   5   1   8    26129.42    13117.68   1482.55 o 
   6   1   8      117.72       79.05   1218.31 o 
   7   1   8      118.63      -99.63   1082.94 o 
   8   1   8     7630.57     8086.33   1173.91 o 
   9   1   8     1018.39     1349.35    923.75 o 
  10   1   8     1397.18     1489.05    944.33 o 
  11   1   8      184.26     -209.01    878.27 o 
  12   1   8        4.05      173.27    852.28 o 
 -12   2   8      848.60      810.04    698.50 o 
 -11   2   8    18055.38    15780.63   1006.05 o 
 -10   2   8    12172.75    11962.18    964.90 o 
  -9   2   8       24.08      524.14    785.13 o 
  -8   2   8    27931.88    27709.24   1184.74 o 
  -7   2   8    18712.65    17851.22   1160.91 o 
  -6   2   8       11.49      -88.80    841.45 o 
  -5   2   8     1869.86     1967.71    961.65 o 
  -4   2   8    33049.95    30715.49   1565.93 o 
  -3   2   8    56793.75    60079.46   2155.05 o 
  -2   2   8    14389.87    13193.48   1610.33 o 
  -1   2   8   247573.11   295009.66   4068.61 o 
   0   2   8     1541.25     1443.56   1286.54 o 
   1   2   8      193.32      727.74   1337.43 o 
   2   2   8     8780.02     8222.78   1502.04 o 
   3   2   8    39214.97    39199.25   1964.46 o 
   4   2   8     9009.68    10684.31   1620.08 o 
   5   2   8     8510.36     7687.81   1350.43 o 
   6   2   8       38.62      123.46   1073.20 o 
   7   2   8      381.97      752.64   1042.87 o 
   8   2   8       11.43      396.36   1020.13 o 
   9   2   8    71745.37    66189.42   1590.84 o 
  10   2   8    27153.97    30446.92   1265.96 o 
  11   2   8     1879.97     1615.75    880.43 o 
  12   2   8     3248.65     3217.42    862.02 o 
 -12   3   8       77.52       95.30    798.13 o 
 -11   3   8      858.10      555.55    730.99 o 
 -10   3   8     1037.36     1241.05    849.03 o 
  -9   3   8      768.56      685.50    852.28 o 
  -8   3   8     5038.10     4742.20    845.78 o 
  -7   3   8      121.89      683.34    869.60 o 
  -6   3   8      768.16      912.92    832.78 o 
  -5   3   8      473.29      740.73    929.16 o 
  -4   3   8     3661.73     4363.17   1152.25 o 
  -3   3   8   134939.98   126451.90   2081.41 o 
  -2   3   8     5368.11     6520.39   1084.03 o 
  -1   3   8     3137.40     2917.45   1296.28 o 
   0   3   8     5211.58     6155.44   1379.67 o 
   1   3   8    26928.72    29840.47   1662.32 o 
   2   3   8    18915.89    19932.63   1595.17 o 
   3   3   8    17031.82    18537.80   1465.22 o 
   4   3   8   226972.22   253971.56   3086.39 o 
   5   3   8      264.53      216.59   1177.16 o 
   6   3   8    37234.53    43199.64   1530.20 o 
   7   3   8     8651.33     8517.34   1139.26 o 
   8   3   8     4416.63     4694.55   1054.79 o 
   9   3   8        7.88      127.79    870.69 o 
  10   3   8    26422.36    31073.94   1233.47 o 
  11   3   8     2159.75     3413.43    899.92 o 
  12   3   8     3675.83     3835.78    907.51 o 
 -12   4   8     1018.55      740.73    880.43 o 
 -11   4   8     2051.04     1406.74    871.77 o 
 -10   4   8     6813.03     6359.04    927.00 o 
  -9   4   8      406.12      442.92    854.44 o 
  -8   4   8     2165.58     1799.85    858.77 o 
  -7   4   8    55280.30    52612.57   1630.91 o 
  -6   4   8     8984.69     8142.64   1085.11 o 
  -5   4   8     4102.38     3983.06   1117.60 o 
  -4   4   8   122458.27   116235.41   1828.01 o 
  -3   4   8    64495.05    60585.20   1511.79 o 
  -2   4   8    13458.07    12966.07   1348.26 o 
  -1   4   8    36993.03    34524.19   1573.51 o 
   0   4   8    75681.29    82761.68   2065.17 o 
   1   4   8     1736.98     1367.76   1123.01 o 
   2   4   8   119967.67   113883.27   2095.49 o 
   3   4   8    77612.30    77706.51   2029.43 o 
   4   4   8      617.20     1026.63   1165.25 o 
   5   4   8    16176.32    16494.29   1217.23 o 
   6   4   8    35525.97    33174.85   1213.98 o 
   7   4   8      173.43      237.16    833.87 o 
   8   4   8      316.87      418.02    864.19 o 
   9   4   8    18250.99    19671.64   1119.76 o 
  10   4   8     3384.07     3479.49    923.75 o 
  11   4   8      773.24     1036.38    740.73 o 
  12   4   8       39.54      166.77    793.80 o 
 -12   5   8      819.50     1034.21    872.85 o 
 -11   5   8     8116.32     8244.44   1034.21 o 
 -10   5   8     2092.25     1655.82    805.71 o 
  -9   5   8     2151.50     1747.87    863.10 o 
  -8   5   8    23693.36    24586.03   1298.45 o 
  -7   5   8    16400.44    16719.54   1192.32 o 
  -6   5   8     6654.08     5691.94   1058.03 o 
  -5   5   8    20913.27    22675.72   1353.68 o 
  -4   5   8     1091.97     1110.02    843.61 o 
  -3   5   8    76760.24    74715.42   1564.85 o 
  -2   5   8       90.41      349.79   1036.38 o 
  -1   5   8   518209.25   534415.69   4502.87 o 
   0   5   8       40.45       -3.25   1151.17 o 
   1   5   8     2184.40     2013.19   1086.19 o 
   2   5   8    35017.96    34133.25   1401.33 o 
   3   5   8   274200.63   301136.94   3130.79 o 
   4   5   8     1060.26      810.04   1051.54 o 
   5   5   8    19765.05    20340.90   1115.43 o 
   6   5   8    34560.82    36665.17   1255.13 o 
   7   5   8     4501.97     4300.36    785.13 o 
   8   5   8     4979.20     5682.20    924.83 o 
   9   5   8    17518.91    19621.83   1043.96 o 
  10   5   8     1656.05     2336.99    896.68 o 
  11   5   8       11.78      200.34    767.81 o 
  12   5   8     8926.71     6915.67    855.52 o 
 -12   6   8     9013.85     6717.49    989.81 o 
 -11   6   8     1903.62     1474.97    911.84 o 
 -10   6   8     1024.14     1342.85    870.69 o 
  -9   6   8     3950.14     3754.56    936.74 o 
  -8   6   8    39823.38    41017.52   1378.59 o 
  -7   6   8      209.75      956.24    965.98 o 
  -6   6   8     3494.33     4634.99   1178.24 o 
  -5   6   8      722.37     1228.06    777.55 o 
  -4   6   8      140.07      439.67    714.74 o 
  -3   6   8    97915.63    77427.11   1955.79 o 
  -2   6   8    43352.09    40368.83   1679.64 o 
  -1   6   8    36414.50    37762.19   1524.78 o 
   0   6   8   114946.33   109075.02   2069.50 o 
   1   6   8    52303.78    51798.20   1630.91 o 
   2   6   8      211.69      203.59   1041.79 o 
   3   6   8    11714.84    12822.03   1152.25 o 
   4   6   8    72697.28    79823.65   1673.15 o 
   5   6   8    49877.21    49136.33   1437.06 o 
   6   6   8   119027.04   117501.38   1746.79 o 
   7   6   8   105078.68   115303.01   1757.61 o 
   8   6   8     4139.98     4318.77    858.77 o 
   9   6   8      693.83      518.73    730.99 o 
  10   6   8      231.42      -92.05    728.82 o 
  11   6   8      212.62      321.63    761.31 o 
  12   6   8      264.38      -95.30    703.91 o 
 -11   7   8    12562.67    11863.63   1063.45 o 
 -10   7   8     1620.50     1477.13    877.18 o 
  -9   7   8      184.39      778.64    909.67 o 
  -8   7   8       76.79      295.64    863.10 o 
  -7   7   8    12120.08    12006.58   1106.77 o 
  -6   7   8    24417.81    24014.24    991.97 o 
  -5   7   8    31704.65    30192.42   1087.27 o 
  -4   7   8    15378.24    17144.05    937.83 o 
  -3   7   8    10198.45     9494.15   1162.00 o 
  -2   7   8       78.00      120.21    983.31 o 
  -1   7   8    35301.67    33386.02   1385.08 o 
   0   7   8   210340.52   199768.16   2481.02 o 
   1   7   8    21361.15    19575.26   1215.06 o 
   2   7   8      104.55     -115.87    963.82 o 
   3   7   8      141.75      366.03    792.71 o 
   4   7   8    10371.48     9567.79   1009.30 o 
   5   7   8     9213.51     8665.70    986.56 o 
   6   7   8    30164.59    29527.50   1071.03 o 
   7   7   8     6784.81     7184.24    833.87 o 
   8   7   8      265.76      527.39    747.23 o 
   9   7   8     1899.39     2286.09    815.46 o 
  10   7   8       69.08      634.60    708.24 o 
  11   7   8     1009.18     1045.04    717.99 o 
 -11   8   8     1502.75     1180.41    872.85 o 
 -10   8   8     6655.70     6754.31   1035.29 o 
  -9   8   8       29.97      459.17    878.27 o 
  -8   8   8     4637.06     4937.13    972.48 o 
  -7   8   8    15074.23    16466.13    893.43 o 
  -6   8   8    18300.95    18084.05    916.17 o 
  -5   8   8    18826.73    20574.82    973.56 o 
  -4   8   8    55368.55    49347.50   1491.21 o 
  -3   8   8    64299.76    62381.79   1580.01 o 
  -2   8   8     9248.38     9795.21   1007.14 o 
  -1   8   8    45343.71    40532.36   1307.11 o 
   0   8   8     9874.27     7811.26    881.51 o 
   1   8   8       48.14      406.10    830.62 o 
   2   8   8      540.79      740.73    801.38 o 
   3   8   8     5042.04     4657.73    860.94 o 
   4   8   8    10397.16     8794.57    983.31 o 
   5   8   8     4049.36     4828.84    897.76 o 
   6   8   8    35791.59    32715.68   1154.42 o 
   7   8   8     1321.99     1428.40    739.65 o 
   8   8   8    11285.78    10424.40    841.45 o 
   9   8   8    20983.92    24982.39   1021.21 o 
  10   8   8    14882.08    16878.73   1013.63 o 
  11   8   8     1739.81     1442.48    723.41 o 
 -11   9   8     4628.46     2037.01    555.55 o 
 -10   9   8      941.03      671.42    769.97 o 
  -9   9   8     2314.76     1617.92    614.03 o 
  -8   9   8      624.23      196.01    772.14 o 
  -7   9   8     3072.64     3236.91    720.16 o 
  -6   9   8    14766.32    14191.96    815.46 o 
  -5   9   8    45451.77    43779.02   1307.11 o 
  -4   9   8     8221.11     8518.42    989.81 o 
  -3   9   8     4477.10     4298.20    893.43 o 
  -2   9   8     6852.22     6392.61    931.33 o 
  -1   9   8    16280.20    14245.02    967.07 o 
   0   9   8    49808.40    47683.02   1320.11 o 
   1   9   8    37770.93    36690.07   1245.38 o 
   2   9   8    39470.92    39717.98   1231.31 o 
   3   9   8    12160.94    10539.19    960.57 o 
   4   9   8     1750.92     2008.86    862.02 o 
   5   9   8     9264.02     8030.02    820.87 o 
   6   9   8      132.32      308.64    716.91 o 
   7   9   8     4820.21     5616.14    850.11 o 
   8   9   8      181.04       24.91    695.25 o 
   9   9   8     2398.00     2172.38    724.49 o 
  10   9   8      122.34      350.87    647.60 o 
  11   9   8        6.48     -298.89    676.84 o 
 -10  10   8    13590.42    14977.09    876.10 o 
  -9  10   8     3509.00     2965.10    694.17 o 
  -8  10   8     3302.50     3274.82    710.41 o 
  -7  10   8      580.37      687.67    696.33 o 
  -6  10   8    11094.24    10966.95    797.05 o 
  -5  10   8      159.05      387.69    650.85 o 
  -4  10   8     1221.75     1689.39    753.73 o 
  -3  10   8    60092.76    55143.41   1409.99 o 
  -2  10   8     4956.97     4563.52    903.17 o 
  -1  10   8     3245.71     2691.11    765.64 o 
   0  10   8    29082.96    27381.11   1103.52 o 
   1  10   8     2913.86     4709.72    850.11 o 
   2  10   8       65.46       96.38    850.11 o 
   3  10   8     4114.73     4163.91    827.37 o 
   4  10   8     7604.00     7771.19    840.36 o 
   5  10   8     1576.25     2335.91    811.12 o 
   6  10   8     9296.43     9131.37    931.33 o 
   7  10   8      955.07      902.09    690.92 o 
   8  10   8     2275.66     2876.29    681.17 o 
   9  10   8     6676.96     6633.02    808.96 o 
  10  10   8      408.93      646.52    728.82 o 
 -10  11   8     1511.98     1248.63    679.00 o 
  -9  11   8    12438.59    13370.00    833.87 o 
  -8  11   8     3421.05     3940.83    719.07 o 
  -7  11   8     2734.71     3664.68    696.33 o 
  -6  11   8     3593.22     3974.40    831.70 o 
  -5  11   8      509.91      714.74    855.52 o 
  -4  11   8      150.83      449.42    814.37 o 
  -3  11   8     6272.59     6523.64    927.00 o 
  -2  11   8    17729.28    17418.04   1011.47 o 
  -1  11   8    19467.92    18893.01    951.91 o 
   0  11   8     2504.30     2393.30    813.29 o 
   1  11   8      310.76      722.32    827.37 o 
   2  11   8       77.95      140.78    716.91 o 
   3  11   8    62644.08    61702.79   1347.18 o 
   4  11   8     6529.81     7137.67    891.26 o 
   5  11   8     1128.21     1204.23    821.95 o 
   6  11   8     1407.78     1351.51    807.87 o 
   7  11   8     1063.97     1818.26    664.93 o 
   8  11   8        5.77      340.04    669.26 o 
   9  11   8    12501.67    13470.72    846.86 o 
  10  11   8      109.17      514.40    698.50 o 
  -9  12   8      313.76      108.29    650.85 o 
  -8  12   8    18854.34    18399.19    880.43 o 
  -7  12   8     1072.67      946.49    671.42 o 
  -6  12   8     8446.87     9482.24    906.42 o 
  -5  12   8      473.60     1066.70    868.52 o 
  -4  12   8     2936.89     1977.45    724.49 o 
  -3  12   8     1664.64     1981.78    814.37 o 
  -2  12   8       88.38      325.97    740.73 o 
  -1  12   8      633.24      695.25    753.73 o 
   0  12   8    16659.21    18334.21    968.15 o 
   1  12   8      795.07     1015.80    747.23 o 
   2  12   8    13714.02    13403.57    910.75 o 
   3  12   8    22042.52    23186.88    994.14 o 
   4  12   8     4949.70     4760.61    793.80 o 
   5  12   8      769.86      609.70    761.31 o 
   6  12   8      937.57     1181.49    764.56 o 
   7  12   8     6063.91     6677.42    831.70 o 
   8  12   8      696.68      549.05    627.02 o 
   9  12   8     1191.95      991.97    646.52 o 
  -9  13   8       10.53     -206.84    614.03 o 
  -8  13   8       21.78     -282.65    624.86 o 
  -7  13   8     4755.73     5534.92    692.00 o 
  -6  13   8    14995.34    15950.65    964.90 o 
  -5  13   8     2755.04     2752.84    849.03 o 
  -4  13   8      482.07      745.06    813.29 o 
  -3  13   8    21158.19    19396.58   1024.46 o 
  -2  13   8     3106.28     2720.35    810.04 o 
  -1  13   8     9775.32    10795.85    852.28 o 
   0  13   8     2395.97     2396.55    727.74 o 
   1  13   8       66.20      207.92    689.83 o 
   2  13   8    12857.50    12719.15    916.17 o 
   3  13   8     1529.04     1915.72    722.32 o 
   4  13   8      429.99      993.06    694.17 o 
   5  13   8     9095.49     9475.74    846.86 o 
   6  13   8       64.53       55.23    741.82 o 
   7  13   8     2716.69     2238.44    766.72 o 
   8  13   8     3261.03     3399.36    690.92 o 
   9  13   8      535.37      763.47    709.33 o 
  -8  14   8      769.73      964.90    501.40 o 
  -7  14   8     3019.65     2449.61    710.41 o 
  -6  14   8     5884.38     6206.34    839.28 o 
  -5  14   8     1289.39     1173.91    807.87 o 
  -4  14   8     1650.29     1603.84    821.95 o 
  -3  14   8    13379.16    13441.48    954.07 o 
  -2  14   8     2856.74     2640.21    725.57 o 
  -1  14   8     2156.16     2278.51    743.98 o 
   0  14   8      244.30      210.09    700.66 o 
   1  14   8     2240.99     3296.48    728.82 o 
   2  14   8      282.52      359.54    672.51 o 
   3  14   8       80.79      115.87    670.34 o 
   4  14   8    10984.62    12106.21    902.09 o 
   5  14   8      558.48     1131.67    754.81 o 
   6  14   8     5294.71     5468.86    806.79 o 
   7  14   8       15.75      146.20    714.74 o 
   8  14   8     2638.95     2492.93    708.24 o 
  -7  15   8        6.42      399.61    484.08 o 
  -6  15   8      148.77      478.66    729.90 o 
  -5  15   8     4192.05     4408.66    869.60 o 
  -4  15   8    24601.79    24182.10   1100.27 o 
  -3  15   8      931.68     1356.93    769.97 o 
  -2  15   8     1541.27     2081.41    777.55 o 
  -1  15   8    20481.14    20945.18    983.31 o 
   0  15   8       35.92      457.00    727.74 o 
   1  15   8       25.18      273.98    643.27 o 
   2  15   8    22105.14    22854.41    989.81 o 
   3  15   8    21742.82    24190.76    967.07 o 
   4  15   8      854.22      917.25    732.07 o 
   5  15   8      370.25      752.64    695.25 o 
   6  15   8     2363.79     1444.64    701.75 o 
   7  15   8     3248.30     2548.16    747.23 o 
  -6  16   8       33.43      214.42    699.58 o 
  -5  16   8     2995.16     2144.23    836.03 o 
  -4  16   8     1272.60     1432.73    777.55 o 
  -3  16   8    13488.84    12336.88    925.92 o 
  -2  16   8      170.99      196.01    717.99 o 
  -1  16   8     7683.34     8156.72    893.43 o 
   0  16   8     1319.97     1181.49    696.33 o 
   1  16   8     7072.30     6620.02    745.06 o 
   2  16   8     7844.00     8295.34    829.53 o 
   3  16   8     9251.89    10335.60    878.27 o 
   4  16   8    10636.69    12463.58    891.26 o 
   5  16   8      183.11      544.72    699.58 o 
   6  16   8     7101.38     5023.77    785.13 o 
  -5  17   8     3531.99     2802.65    829.53 o 
  -4  17   8      189.42      368.20    747.23 o 
  -3  17   8     4076.63     5057.34    828.45 o 
  -2  17   8     1060.16      790.55    705.00 o 
  -1  17   8     4249.16     3965.73    756.98 o 
   0  17   8     2747.78     3122.12    762.39 o 
   1  17   8      325.33      170.02    705.00 o 
   2  17   8      387.94      833.87    668.18 o 
   3  17   8        3.18      362.79    688.75 o 
   4  17   8    11634.06    12488.49    883.68 o 
   5  17   8    11251.25    11147.81    908.59 o 
  -3  18   8     3567.35     3589.95    829.53 o 
  -2  18   8      677.16      741.82    739.65 o 
  -1  18   8     1928.38     2101.99    710.41 o 
   0  18   8        9.57      224.17    685.50 o 
   1  18   8      691.04      569.63    675.76 o 
   2  18   8        1.27      160.28    657.35 o 
   3  18   8      269.55      625.94    677.92 o 
 -11   0   9    39717.55    41374.88   1389.41 o 
  -9   0   9    13557.52    14744.26   1063.45 o 
  -7   0   9    86302.02    72791.03   1662.32 o 
  -5   0   9     1478.15     1104.60   1069.95 o 
  -3   0   9   171930.33   183791.52   3132.95 o 
  -1   0   9   643045.44   781992.44   6633.02 o 
   1   0   9   115322.62   124271.94   3306.22 o 
   3   0   9      937.83     1176.08   1556.19 o 
   7   0   9      107.20      936.74   1112.18 o 
   9   0   9    49519.15    55687.04   1525.87 o 
  11   0   9    20783.01    18930.91   1342.85 o 
 -12   1   9      231.55      310.80    673.59 o 
 -11   1   9     9163.52     9928.41    918.33 o 
 -10   1   9     2469.38     2768.00    756.98 o 
  -9   1   9     3947.31     3715.57    836.03 o 
  -8   1   9    64338.35    64285.61   1509.62 o 
  -7   1   9     1202.55     1485.80    830.62 o 
  -6   1   9    52347.17    48444.33   1515.04 o 
  -5   1   9     9182.54     8745.84   1169.58 o 
  -4   1   9      738.77     1653.65   1089.44 o 
  -3   1   9     7149.35     8031.10   1260.54 o 
  -2   1   9   292640.16   322557.53   4263.54 o 
  -1   1   9      235.13      184.10   1498.79 o 
   0   1   9    16971.74    20112.40   1965.54 o 
   1   1   9   110906.05   135486.88   3205.51 o 
   2   1   9   221911.80   190039.00   3417.76 o 
   3   1   9   122161.68   100338.91   2328.33 o 
   4   1   9     5721.46     5141.81   1493.38 o 
   5   1   9    15849.21    12169.02   1386.17 o 
   6   1   9      132.23      533.89   1059.12 o 
   7   1   9      954.49     1159.83   1049.37 o 
   8   1   9    29985.54    26542.91   1237.80 o 
   9   1   9       51.39      278.32    891.26 o 
  10   1   9      331.35      471.08    862.02 o 
  11   1   9       55.01     -106.13    842.53 o 
  12   1   9        5.48     -803.54    803.54 o 
 -12   2   9        3.72        8.66    713.66 o 
 -11   2   9     2274.33     1949.30    791.63 o 
 -10   2   9      295.96      388.78    749.40 o 
  -9   2   9        7.69      536.06    916.17 o 
  -8   2   9     1805.95     2660.79    866.35 o 
  -7   2   9     1358.91     1461.97    932.41 o 
  -6   2   9    53700.84    54783.88   1487.96 o 
  -5   2   9     2594.09     1653.65    946.49 o 
  -4   2   9    72156.48    65826.63   1937.38 o 
  -3   2   9    46973.92    47052.75   1872.41 o 
  -2   2   9     6985.13     8169.72   1413.24 o 
  -1   2   9    30070.87    36256.90   1833.42 o 
   0   2   9    30846.72    34663.89   1875.66 o 
   1   2   9    13681.54    13288.78   1505.29 o 
   2   2   9    87227.67   105278.22   2481.02 o 
   3   2   9     2607.20     3180.60   1401.33 o 
   4   2   9    23599.72    30067.89   1770.61 o 
   5   2   9    10872.57     9993.39   1356.93 o 
   6   2   9    15088.11    16348.09   1270.29 o 
   7   2   9     1439.40     1884.32   1078.61 o 
   8   2   9      104.54      205.76    946.49 o 
   9   2   9     6196.27     6100.21   1030.96 o 
  10   2   9     8079.97     8474.02   1032.04 o 
  11   2   9    11271.60    10517.53    987.64 o 
  12   2   9       98.04      312.97    776.47 o 
 -12   3   9     2318.26     1505.29    856.61 o 
 -11   3   9      896.98      606.45    702.83 o 
 -10   3   9    15506.56    15864.02   1003.89 o 
  -9   3   9     6260.71     7981.28    870.69 o 
  -8   3   9    14792.16    14784.33    989.81 o 
  -7   3   9     3112.19     3293.23    865.27 o 
  -6   3   9     4028.03     3875.85    972.48 o 
  -5   3   9       88.93      370.37    901.01 o 
  -4   3   9   225296.00   221486.56   2902.28 o 
  -3   3   9     7075.10     6773.80    995.22 o 
  -2   3   9    95444.59    83218.69   2109.57 o 
  -1   3   9    59711.24    64517.36   2022.94 o 
   0   3   9    40793.83    43254.87   1620.08 o 
   1   3   9    28355.71    31176.82   1520.45 o 
   2   3   9   117095.39   126254.80   2452.86 o 
   3   3   9    86195.67    89673.02   2132.31 o 
   4   3   9     4089.06     4213.73   1572.43 o 
   5   3   9    12411.41    13496.71   1263.79 o 
   6   3   9     3733.50     5319.41   1144.67 o 
   7   3   9     5896.46     5961.60   1086.19 o 
   8   3   9    16267.65    19137.75   1152.25 o 
   9   3   9     6897.04     7208.06    969.23 o 
  10   3   9     1355.77     1914.64    938.91 o 
  11   3   9     2897.86     3638.69    925.92 o 
  12   3   9      709.28      700.66    769.97 o 
 -12   4   9     4233.09     3348.46    989.81 o 
 -11   4   9     3090.38     2831.89    872.85 o 
 -10   4   9     1408.90     1421.90    838.20 o 
  -9   4   9     6828.89     6447.84    954.07 o 
  -8   4   9    43294.05    42611.61   1453.31 o 
  -7   4   9    31484.20    29345.56   1346.10 o 
  -6   4   9     1024.71     1614.67   1055.87 o 
  -5   4   9      329.96      634.60   1008.22 o 
  -4   4   9     1731.41     1851.83    936.74 o 
  -3   4   9   112117.72   110621.45   1881.07 o 
  -2   4   9       24.91      -34.65   1218.31 o 
  -1   4   9   100775.87   105742.80   2273.10 o 
   0   4   9   214669.58   218356.84   2944.52 o 
   1   4   9   109906.77   108440.40   2170.22 o 
   2   4   9      161.06     -583.71   1102.44 o 
   3   4   9    19186.43    20305.16   1476.05 o 
   4   4   9    25290.56    22109.35   1402.41 o 
   5   4   9    14033.84    15671.26   1145.75 o 
   6   4   9    41162.79    46496.12   1442.48 o 
   7   4   9    14646.11    16144.50   1123.01 o 
   8   4   9     4978.07     6401.27    928.08 o 
   9   4   9     2538.86     2711.69    910.75 o 
  10   4   9    11404.62    13414.40   1039.62 o 
  11   4   9     6546.98     8168.63    998.47 o 
  12   4   9     4814.38     4267.87    842.53 o 
 -12   5   9     3874.36     3429.68    907.51 o 
 -11   5   9     2093.89     1797.68    911.84 o 
 -10   5   9      112.62      123.46    839.28 o 
  -9   5   9       14.95       93.13    817.62 o 
  -8   5   9     1951.24     2499.43    916.17 o 
  -7   5   9    18290.27    16998.94   1212.90 o 
  -6   5   9    49832.05    51218.83   1642.82 o 
  -5   5   9     7238.46     6910.25    852.28 o 
  -4   5   9   105180.23   105169.92   1653.65 o 
  -3   5   9    39795.19    37253.21   1270.29 o 
  -2   5   9      840.65      998.47   1050.45 o 
  -1   5   9   148827.13   145702.28   2348.90 o 
   0   5   9     5461.80     6714.24   1111.10 o 
   1   5   9    16514.79    14236.36   1182.57 o 
   2   5   9    81014.58    78750.46   1843.17 o 
   3   5   9    22688.92    17646.54   1432.73 o 
   4   5   9    20731.70    20978.75   1216.14 o 
   5   5   9     4646.91     5358.40    972.48 o 
   6   5   9   113844.66   122711.40   1846.42 o 
   7   5   9     2019.60     2239.52    867.44 o 
   8   5   9    17848.89    21335.04   1063.45 o 
   9   5   9      449.58      542.55    810.04 o 
  10   5   9      729.36     1428.40    810.04 o 
  11   5   9     2085.34     1518.28    768.89 o 
  12   5   9     5979.71     5121.23    845.78 o 
 -12   6   9       54.83       58.48    858.77 o 
 -11   6   9      617.79      482.99    831.70 o 
 -10   6   9      922.51     1060.20    823.04 o 
  -9   6   9      196.76      424.51    882.60 o 
  -8   6   9      141.63     1212.90    980.06 o 
  -7   6   9    14928.54    15686.42   1274.62 o 
  -6   6   9     4926.70     5606.39    855.52 o 
  -5   6   9    50323.89    47140.47   1176.08 o 
  -4   6   9       28.12      442.92    779.72 o 
  -3   6   9     9205.52     8770.75    943.24 o 
  -2   6   9     5140.75     4997.78   1141.42 o 
  -1   6   9   155620.66   148925.11   2387.89 o 
   0   6   9   170375.31   167471.58   2475.61 o 
   1   6   9    13494.18    14081.50   1183.66 o 
   2   6   9    55406.47    55319.93   1578.93 o 
   3   6   9     5637.86     5271.76   1075.36 o 
   4   6   9    46791.96    43664.23   1379.67 o 
   5   6   9   117188.66   104838.54   1816.09 o 
   6   6   9   144501.41   158373.77   1995.86 o 
   7   6   9     5581.49     5977.84    866.35 o 
   8   6   9    10039.84    10630.16    909.67 o 
   9   6   9      864.82     1329.85    772.14 o 
  10   6   9     2665.58     3351.71    781.88 o 
  11   6   9      270.25      302.14    776.47 o 
  12   6   9     2837.42     1998.03    765.64 o 
 -11   7   9     1541.22     1492.29    827.37 o 
 -10   7   9      339.23      357.37    878.27 o 
  -9   7   9     2839.08     2913.11    951.91 o 
  -8   7   9     1619.45     1744.62   1010.38 o 
  -7   7   9     1390.34     1663.40    746.15 o 
  -6   7   9     2438.03     2560.07    805.71 o 
  -5   7   9     3841.61     4670.73    845.78 o 
  -4   7   9     7947.98     6642.77    852.28 o 
  -3   7   9    17777.28    15206.67   1097.02 o 
  -2   7   9        8.20      189.51    875.02 o 
  -1   7   9    94281.31    91369.98   1855.08 o 
   0   7   9    19765.13    16977.28   1162.00 o 
   1   7   9    53436.30    52159.91   1467.39 o 
   2   7   9       20.61      101.80    889.10 o 
   3   7   9    29032.68    29366.14   1196.65 o 
   4   7   9      433.94      219.84    869.60 o 
   5   7   9     2282.70     3054.98    907.51 o 
   6   7   9     4777.28     4893.81    825.20 o 
   7   7   9    46039.27    50613.46   1217.23 o 
   8   7   9    29807.06    33017.82   1149.00 o 
   9   7   9      394.28      585.87    741.82 o 
  10   7   9      461.23      390.94    799.21 o 
  11   7   9     2703.14     3035.49    810.04 o 
 -11   8   9     2267.48     2037.01    801.38 o 
 -10   8   9      656.27     1017.97    935.66 o 
  -9   8   9      357.20      -61.73    582.62 o 
  -8   8   9     1475.80     1482.55    829.53 o 
  -7   8   9      609.77      743.98    601.03 o 
  -6   8   9    22574.84    23176.04    939.99 o 
  -5   8   9    28625.57    25959.21    974.65 o 
  -4   8   9    12275.04    12245.91    819.79 o 
  -3   8   9     3772.73     3050.65    952.99 o 
  -2   8   9     2202.49     1962.29    883.68 o 
  -1   8   9     3349.34     3170.85    881.51 o 
   0   8   9    18000.31    18568.13   1099.19 o 
   1   8   9     1400.35     1469.55    870.69 o 
   2   8   9     4637.42     5162.38    857.69 o 
   3   8   9     2559.64     2354.32    875.02 o 
   4   8   9     6446.21     6382.86    950.82 o 
   5   8   9     8561.08     7353.18    943.24 o 
   6   8   9    30205.22    26395.63   1073.20 o 
   7   8   9     1739.72     1810.68    740.73 o 
   8   8   9     1026.34     1141.42    733.15 o 
   9   8   9     1200.30     1254.05    720.16 o 
  10   8   9       15.91      424.51    777.55 o 
  11   8   9     1993.03     1719.71    615.11 o 
 -11   9   9       52.71      458.08    675.76 o 
 -10   9   9      988.37     1260.54    686.59 o 
  -9   9   9       27.92     -150.53    676.84 o 
  -8   9   9      171.79      282.65    727.74 o 
  -7   9   9     1280.54     1828.01    683.34 o 
  -6   9   9    20677.34    19919.64    876.10 o 
  -5   9   9      224.68      657.35    657.35 o 
  -4   9   9    73910.65    70667.38   1624.41 o 
  -3   9   9    11887.74    12158.19    994.14 o 
  -2   9   9    30554.49    27485.07   1170.66 o 
  -1   9   9     3013.86     2527.59    895.59 o 
   0   9   9     5118.41     4779.02    853.36 o 
   1   9   9     3427.48     3477.33    841.45 o 
   2   9   9     1976.68     1916.81    808.96 o 
   3   9   9    33651.52    32970.17   1169.58 o 
   4   9   9    39425.63    39355.20   1217.23 o 
   5   9   9     6737.18     6375.28    865.27 o 
   6   9   9      227.78      400.69    735.32 o 
   7   9   9    26646.51    26716.18   1064.53 o 
   8   9   9      304.58      405.02    784.05 o 
   9   9   9      673.61     1136.01    605.36 o 
  10   9   9     1632.84     1446.81    778.64 o 
  11   9   9     3387.60     3275.90    801.38 o 
 -10  10   9     2238.29     2098.74    707.16 o 
  -9  10   9     3037.76     2514.59    685.50 o 
  -8  10   9     4663.76     4672.90    739.65 o 
  -7  10   9     5576.79     6108.88    761.31 o 
  -6  10   9     1257.99     1337.43    579.37 o 
  -5  10   9    51264.68    42937.57   1191.24 o 
  -4  10   9    35778.79    33954.57   1264.88 o 
  -3  10   9     1144.23     1470.64    890.18 o 
  -2  10   9    20225.47    18929.83   1064.53 o 
  -1  10   9    24998.55    23269.18   1033.13 o 
   0  10   9       69.73      439.67    790.55 o 
   1  10   9   191439.73   189027.53   2126.90 o 
   2  10   9     9676.36     9337.13    923.75 o 
   3  10   9       47.35      464.58    776.47 o 
   4  10   9    86501.24    85474.45   1547.52 o 
   5  10   9    57413.58    61840.32   1339.60 o 
   6  10   9        4.16       83.39    749.40 o 
   7  10   9     8426.15     8231.44    793.80 o 
   8  10   9     2149.77     2095.49    671.42 o 
   9  10   9     9678.57    10921.47    810.04 o 
  10  10   9     8906.62     7675.89    722.32 o 
 -10  11   9     7839.21     8403.63    818.70 o 
  -9  11   9      394.69      297.81    686.59 o 
  -8  11   9      386.70      823.04    656.26 o 
  -7  11   9     5869.02     6321.13    721.24 o 
  -6  11   9    31791.68    32475.27    963.82 o 
  -5  11   9     3274.46     3076.64    780.80 o 
  -4  11   9    44836.46    42845.52   1310.36 o 
  -3  11   9    28993.03    27347.54   1139.26 o 
  -2  11   9     6833.66     6638.43    872.85 o 
  -1  11   9     9363.67     8632.13    876.10 o 
   0  11   9     2367.21     1800.93    737.48 o 
   1  11   9    13295.67    12401.85    945.41 o 
   2  11   9    15801.62    15893.26    941.08 o 
   3  11   9     4411.79     5350.82    803.54 o 
   4  11   9     6402.75     7021.80    856.61 o 
   5  11   9     1567.82     1857.25    749.40 o 
   6  11   9      125.69      -74.72    712.58 o 
   7  11   9       96.28      273.98    735.32 o 
   8  11   9     3031.17     3140.53    750.48 o 
   9  11   9       42.78      418.02    563.13 o 
  10  11   9     2813.90     2744.18    705.00 o 
  -9  12   9    13566.66    13888.73    807.87 o 
  -8  12   9     3155.69     2860.05    725.57 o 
  -7  12   9    22477.98    24552.46    916.17 o 
  -6  12   9     4389.45     4612.25    710.41 o 
  -5  12   9    20382.28    17682.28    996.31 o 
  -4  12   9     9269.62     9445.42    935.66 o 
  -3  12   9     1089.27     1502.04    787.30 o 
  -2  12   9    12220.97    12851.27    917.25 o 
  -1  12   9     7235.51     8067.92    876.10 o 
   0  12   9    10477.46    10773.11    882.60 o 
   1  12   9     9268.50     9549.38    877.18 o 
   2  12   9    11741.89    11042.76    834.95 o 
   3  12   9     6603.18     7108.43    795.96 o 
   4  12   9    13660.57    16260.37    919.42 o 
   5  12   9     6707.99     7482.05    868.52 o 
   6  12   9     4565.75     4352.34    872.85 o 
   7  12   9      107.83      255.57    760.23 o 
   8  12   9      247.34      263.15    546.89 o 
   9  12   9     7283.26     7741.95    829.53 o 
  -9  13   9     4119.69     3797.88    693.08 o 
  -8  13   9      235.11      336.79    627.02 o 
  -7  13   9     2348.46     2470.19    673.59 o 
  -6  13   9       74.58       14.08    616.19 o 
  -5  13   9      922.55     1007.14    832.78 o 
  -4  13   9     5508.69     5163.47    865.27 o 
  -3  13   9     3599.08     3060.39    797.05 o 
  -2  13   9     7770.37     8444.78    877.18 o 
  -1  13   9    29785.06    30074.38   1079.69 o 
   0  13   9     1334.37     1257.30    772.14 o 
   1  13   9     6630.66     5913.95    839.28 o 
   2  13   9     1171.33     1041.79    741.82 o 
   3  13   9    11751.38    12396.44    886.93 o 
   4  13   9    23576.76    24654.26   1008.22 o 
   5  13   9       86.12      240.41    746.15 o 
   6  13   9      494.67      296.73    764.56 o 
   7  13   9      158.01      200.34    754.81 o 
   8  13   9      635.59      996.31    605.36 o 
   9  13   9     5264.21     5337.82    723.41 o 
  -8  14   9     2592.66     1633.08    655.18 o 
  -7  14   9     5756.33     6418.60    699.58 o 
  -6  14   9      101.86      709.33    756.98 o 
  -5  14   9      842.45     1522.62    868.52 o 
  -4  14   9    22825.90    24750.64   1102.44 o 
  -3  14   9       27.19      176.52    739.65 o 
  -2  14   9      635.74      524.14    774.30 o 
  -1  14   9    22049.38    21947.99   1002.80 o 
   0  14   9       46.48      132.12    737.48 o 
   1  14   9     4270.01     4044.79    763.47 o 
   2  14   9      814.98     1046.12    725.57 o 
   3  14   9    12090.20    13411.15    856.61 o 
   4  14   9     4593.03     5330.24    801.38 o 
   5  14   9     3609.15     3852.02    779.72 o 
   6  14   9     2076.76     2264.43    755.89 o 
   7  14   9     1203.29      820.87    730.99 o 
   8  14   9      266.37      115.87    723.41 o 
  -7  15   9     4511.83     4372.92    669.26 o 
  -6  15   9     7822.59     8596.39    885.85 o 
  -5  15   9     5033.03     5102.82    824.12 o 
  -4  15   9     2936.41     2774.50    820.87 o 
  -3  15   9     4735.75     4403.24    813.29 o 
  -2  15   9      869.91      658.43    701.75 o 
  -1  15   9    26499.75    25509.78   1026.63 o 
   0  15   9      127.27      388.78    719.07 o 
   1  15   9     3909.00     3331.13    715.82 o 
   2  15   9    17309.83    18621.19    885.85 o 
   3  15   9     2246.44     1594.09    679.00 o 
   4  15   9     3833.84     3586.70    769.97 o 
   5  15   9     6661.96     6355.79    801.38 o 
   6  15   9     1492.42     1120.85    701.75 o 
   7  15   9     1090.76      771.05    779.72 o 
  -6  16   9      393.38       18.41    743.98 o 
  -5  16   9      249.70      438.59    798.13 o 
  -4  16   9     2475.37     2825.40    895.59 o 
  -3  16   9    18122.25    18996.97    988.73 o 
  -2  16   9     4325.76     5083.33    807.87 o 
  -1  16   9      740.03      994.14    782.97 o 
   0  16   9      566.79      692.00    724.49 o 
   1  16   9    10043.28    11090.41    888.01 o 
   2  16   9       46.00     -103.96    689.83 o 
   3  16   9     2814.83     3439.42    753.73 o 
   4  16   9     3035.02     3004.08    795.96 o 
   5  16   9     3445.43     2610.97    723.41 o 
   6  16   9        7.26      108.29    680.09 o 
  -5  17   9     1013.98     1368.84    782.97 o 
  -4  17   9      556.97      358.45    766.72 o 
  -3  17   9     7900.01     7747.37    882.60 o 
  -2  17   9     2267.84     2405.21    802.46 o 
  -1  17   9     3790.53     4071.86    776.47 o 
   0  17   9       52.01      402.85    713.66 o 
   1  17   9     1932.32     2290.42    681.17 o 
   2  17   9        0.48      683.34    738.57 o 
   3  17   9    16717.46    18412.18    968.15 o 
   4  17   9     1053.97     1356.93    729.90 o 
  -2  18   9      236.11      344.38    736.40 o 
  -1  18   9     3199.55     3391.77    776.47 o 
   0  18   9       45.58      189.51    702.83 o 
   1  18   9     3051.58     3074.47    798.13 o 
   2  18   9        9.44      215.51    684.42 o 
 -12   0  10        5.17      345.46    826.28 o 
 -10   0  10    39544.69    35598.47   1204.23 o 
  -8   0  10    18016.02    17641.13   1082.94 o 
  -6   0  10    28742.90    29250.27   1223.72 o 
  -4   0  10   443922.63   444486.00   4194.23 o 
  -2   0  10   329087.13   358441.91   4354.51 o 
   0   0  10    21026.90    24638.01   1884.32 o 
   2   0  10    14030.19    19197.31   1911.39 o 
   4   0  10   121213.72    63053.22   2100.91 o 
   8   0  10    78502.21    82100.00   1805.26 o 
  10   0  10     5862.03     6395.86   1090.52 o 
  12   0  10       20.95      265.32    829.53 o 
 -12   1  10     5380.73     4664.23    981.15 o 
 -11   1  10     3616.33     4285.20    889.10 o 
 -10   1  10    28643.89    29537.24   1245.38 o 
  -9   1  10    21034.43    21028.57   1056.95 o 
  -8   1  10     2620.27     2343.49    761.31 o 
  -7   1  10    81475.91    75044.63   1662.32 o 
  -6   1  10    11458.72    11323.24   1086.19 o 
  -5   1  10     1601.05     1849.67   1016.88 o 
  -4   1  10     2302.79     3216.34   1054.79 o 
  -3   1  10   232288.59   239554.38   3397.19 o 
  -2   1  10    51756.44    54764.38   2079.25 o 
  -1   1  10    38052.45    43114.09   1975.29 o 
   0   1  10    29765.13    35332.07   2007.77 o 
   1   1  10   336416.78   391716.38   4660.98 o 
   2   1  10    83396.24    73873.98   2403.05 o 
   3   1  10   239914.66   285976.84   3693.92 o 
   4   1  10    10606.91    10334.52   1525.87 o 
   5   1  10     5845.00     4325.27   1212.90 o 
   6   1  10     1517.94      467.83    754.81 o 
   7   1  10    36694.80    29076.99   1379.67 o 
   8   1  10      192.53     -278.32    961.65 o 
   9   1  10     1139.71     1689.39    937.83 o 
  10   1  10     3449.74     3737.23    978.98 o 
  11   1  10    12506.96    11678.45    997.39 o 
  12   1  10        3.32       38.99    812.21 o 
 -12   2  10     1882.67     1587.59    756.98 o 
 -11   2  10     5587.19     5585.82    842.53 o 
 -10   2  10     8673.47     8973.26    922.67 o 
  -9   2  10    13981.57    12577.29    963.82 o 
  -8   2  10     3746.53     3765.39    870.69 o 
  -7   2  10      339.09      495.99    871.77 o 
  -6   2  10    12835.34    11765.08   1027.71 o 
  -5   2  10     7850.98     8324.58   1115.43 o 
  -4   2  10    58121.96    54371.27   1768.44 o 
  -3   2  10    31358.52    29706.18   1582.18 o 
  -2   2  10   209602.66   214175.61   3466.50 o 
  -1   2  10    11723.70    11313.50   1466.30 o 
   0   2  10    11302.15    10319.36   1290.87 o 
   1   2  10   215846.52   250264.66   3243.41 o 
   2   2  10    36572.26    40721.87   1869.16 o 
   3   2  10    54643.69    54830.44   1915.72 o 
   4   2  10    10722.63    13797.77   1578.93 o 
   5   2  10    40518.14    37455.71   1464.14 o 
   6   2  10     9907.62     9224.50   1225.89 o 
   7   2  10    36839.32    41766.91   1481.46 o 
   8   2  10     6690.88     7289.28   1082.94 o 
   9   2  10      199.17     -361.70    886.93 o 
  10   2  10      868.64     1405.66    884.76 o 
  11   2  10    18117.92    20168.71   1102.44 o 
  12   2  10      112.46      686.59    898.84 o 
 -12   3  10     5057.04     4013.38    915.09 o 
 -11   3  10     2587.35     2770.17    905.34 o 
 -10   3  10     5980.53     5903.12    917.25 o 
  -9   3  10    12085.85    11707.69    998.47 o 
  -8   3  10     1020.48      814.37    807.87 o 
  -7   3  10    31457.15    29948.76   1257.30 o 
  -6   3  10       59.92      -88.80    868.52 o 
  -5   3  10     1360.61     1560.52    894.51 o 
  -4   3  10   119429.62   120683.07   2301.25 o 
  -3   3  10    32291.84    28784.60   1472.80 o 
  -2   3  10     3439.00     3743.73   1087.27 o 
  -1   3  10    60388.45    63489.65   1928.72 o 
   0   3  10      156.48      325.97   1029.88 o 
   1   3  10    42131.40    38480.18   1555.10 o 
   2   3  10     3321.11     2000.19   1293.03 o 
   3   3  10       29.76      -62.81   1263.79 o 
   4   3  10     3089.89     3857.44   1352.59 o 
   5   3  10     3309.23     2843.81   1162.00 o 
   6   3  10    28178.87    33271.23   1408.91 o 
   7   3  10    48448.72    43260.29   1328.77 o 
   8   3  10    24103.34    28383.91   1298.45 o 
   9   3  10     1884.23     2410.63    905.34 o 
  10   3  10    19204.14    20425.37   1137.09 o 
  11   3  10      281.74      722.32    832.78 o 
  12   3  10      154.57      484.08    787.30 o 
 -12   4  10     2953.79     2486.43    994.14 o 
 -11   4  10      338.01      351.96    851.19 o 
 -10   4  10     3848.96     3914.84    862.02 o 
  -9   4  10     1462.97     1483.63    872.85 o 
  -8   4  10      207.48      563.13    854.44 o 
  -7   4  10    18358.25    17233.94   1165.25 o 
  -6   4  10    47558.27    46318.52   1561.60 o 
  -5   4  10     3348.44     2836.23   1036.38 o 
  -4   4  10    50291.55    50575.56   1343.93 o 
  -3   4  10     2886.20     2706.27    983.31 o 
  -2   4  10     2686.95     2256.85   1241.05 o 
  -1   4  10    65065.30    63524.30   1817.18 o 
   0   4  10    11049.82    11323.24   1314.69 o 
   1   4  10    23329.47    23739.17   1393.75 o 
   2   4  10   210380.88   213491.22   2727.93 o 
   3   4  10    39058.13    40472.80   1738.12 o 
   4   4  10    33727.90    31202.81   1425.15 o 
   5   4  10     1579.37     2030.52    981.15 o 
   6   4  10     2859.88     3140.53   1013.63 o 
   7   4  10    52647.63    59244.51   1466.30 o 
   8   4  10     5999.01     8661.37    957.32 o 
   9   4  10     9745.25    10655.07    958.40 o 
  10   4  10       91.32      530.64    830.62 o 
  11   4  10     7689.27     7708.38    958.40 o 
  12   4  10       99.84       76.89    763.47 o 
 -12   5  10     6234.90     5783.99    970.32 o 
 -11   5  10     1207.74     1190.15    857.69 o 
 -10   5  10      343.06      785.13    958.40 o 
  -9   5  10      468.44      849.03    902.09 o 
  -8   5  10     2922.87     2503.76   1088.36 o 
  -7   5  10     5024.37     6357.95   1063.45 o 
  -6   5  10    43970.04    43630.66   1428.40 o 
  -5   5  10     5588.80     4897.06    803.54 o 
  -4   5  10     7125.92     6376.36    859.86 o 
  -3   5  10    56694.13    53277.50   1374.25 o 
  -2   5  10    42582.04    38702.18   1521.53 o 
  -1   5  10     6623.65     7667.23   1156.58 o 
   0   5  10      116.78      514.40   1054.79 o 
   1   5  10   105507.86   111430.41   2022.94 o 
   2   5  10     3210.32     1886.49   1130.59 o 
   3   5  10    25205.47    25143.75   1364.51 o 
   4   5  10     1307.67     1247.55    974.65 o 
   5   5  10   135030.72   155410.84   2078.17 o 
   6   5  10     7385.18     5921.53    962.74 o 
   7   5  10    12615.35    15401.60   1094.85 o 
   8   5  10    14820.85    16149.92   1013.63 o 
   9   5  10     1135.39     1612.50    810.04 o 
  10   5  10     4588.84     4762.78    850.11 o 
  11   5  10        3.08      127.79    733.15 o 
  12   5  10       32.63      103.96    788.38 o 
 -12   6  10      503.17      720.16    960.57 o 
 -11   6  10       69.01      672.51    819.79 o 
 -10   6  10     7752.67     7508.04   1021.21 o 
  -9   6  10     4266.74     3395.02    973.56 o 
  -8   6  10    13371.74    14305.67   1114.35 o 
  -7   6  10     1551.28     1847.50    767.81 o 
  -6   6  10   153190.23   154304.08   1809.60 o 
  -5   6  10     3201.25     3718.82    823.04 o 
  -4   6  10     5232.26     5643.21    863.10 o 
  -3   6  10      726.92      480.83    849.03 o 
  -2   6  10    31963.04    30553.04   1402.41 o 
  -1   6  10    34536.53    35626.63   1435.98 o 
   0   6  10   281109.66   281898.50   2845.97 o 
   1   6  10      405.86      713.66    997.39 o 
   2   6  10     3234.01     3620.28   1100.27 o 
   3   6  10    49004.70    44954.01   1406.74 o 
   4   6  10    10436.36    10151.50   1035.29 o 
   5   6  10     2766.63     2170.22    934.58 o 
   6   6  10    18756.66    19210.31   1029.88 o 
   7   6  10     8808.48    10721.13    971.40 o 
   8   6  10     1822.28     2421.46    823.04 o 
   9   6  10     3560.73     4470.38    903.17 o 
  10   6  10     3520.62     4651.24    892.34 o 
  11   6  10       84.47      399.61    726.65 o 
 -11   7  10        1.85      293.48    813.29 o 
 -10   7  10     1128.71      812.21    903.17 o 
  -9   7  10      978.80     1332.02   1037.46 o 
  -8   7  10       66.75      299.97    702.83 o 
  -7   7  10       49.98      454.84    714.74 o 
  -6   7  10      686.63     1038.54    791.63 o 
  -5   7  10    16930.03    14586.15    919.42 o 
  -4   7  10    13609.17    13408.99    896.68 o 
  -3   7  10      353.29      519.81    930.25 o 
  -2   7  10      316.43      637.85    918.33 o 
  -1   7  10     2047.97     1754.37    983.31 o 
   0   7  10    44935.24    43266.79   1381.83 o 
   1   7  10    22406.43    20712.35   1149.00 o 
   2   7  10     2625.96     2591.48    885.85 o 
   3   7  10    11220.27    10874.90    970.32 o 
   4   7  10       94.72       58.48    903.17 o 
   5   7  10    21530.03    19600.17   1107.85 o 
   6   7  10    91804.16    97998.67   1561.60 o 
   7   7  10     9562.66     8419.88    732.07 o 
   8   7  10     3182.40     4005.80    857.69 o 
   9   7  10     2209.78     1664.48    728.82 o 
  10   7  10     5612.52     6226.92    801.38 o 
  11   7  10     4166.81     3866.10    824.12 o 
 -11   8  10     2032.10     1507.46    711.49 o 
 -10   8  10     1683.33     2103.07    727.74 o 
  -9   8  10      116.80       64.98    730.99 o 
  -8   8  10      412.78      793.80    730.99 o 
  -7   8  10     1392.91     1041.79    793.80 o 
  -6   8  10     4187.95     3887.76    726.65 o 
  -5   8  10      300.80      827.37    763.47 o 
  -4   8  10     9237.07     9441.09    827.37 o 
  -3   8  10     2964.88     2732.26    856.61 o 
  -2   8  10     9676.59     9091.30   1004.97 o 
  -1   8  10     7951.68     6465.16    959.49 o 
   0   8  10     6655.37     7164.75    988.73 o 
   1   8  10    41106.34    39495.98   1243.22 o 
   2   8  10    26683.79    26036.09   1102.44 o 
   3   8  10    20479.81    19798.35   1111.10 o 
   4   8  10    80297.09    73198.22   1520.45 o 
   5   8  10      178.92      -33.57    850.11 o 
   6   8  10       68.52       74.72    794.88 o 
   7   8  10     2440.92     3501.15    838.20 o 
   8   8  10     4371.29     4486.63    749.40 o 
   9   8  10      511.18      593.45    698.50 o 
  10   8  10     4884.61     5755.84    847.94 o 
  11   8  10      106.77      166.77    673.59 o 
 -11   9  10     1442.24     1416.49    681.17 o 
 -10   9  10     3164.16     2852.47    683.34 o 
  -9   9  10      550.95      550.13    650.85 o 
  -8   9  10     1403.95     1099.19    728.82 o 
  -7   9  10    20672.86    23662.28    928.08 o 
  -6   9  10    20733.69    20725.34    912.92 o 
  -5   9  10    12575.42    11667.62    834.95 o 
  -4   9  10    10554.22    10313.94    950.82 o 
  -3   9  10     8208.96     8192.46    958.40 o 
  -2   9  10     1004.01     1199.90    867.44 o 
  -1   9  10      252.77      323.80    645.43 o 
   0   9  10     6801.10     6751.06    903.17 o 
   1   9  10    21214.34    19447.47   1045.04 o 
   2   9  10      612.62      629.19    851.19 o 
   3   9  10     6341.05     6318.97    893.43 o 
   4   9  10    12880.42    12984.48    981.15 o 
   5   9  10    48490.25    43166.07   1210.73 o 
   6   9  10    16645.42    16121.76    937.83 o 
   7   9  10     1997.60     2188.63    737.48 o 
   8   9  10    14809.65    14129.15    776.47 o 
   9   9  10      313.98     -138.62    673.59 o 
  10   9  10     4135.20     4027.46    637.85 o 
  11   9  10    10862.80    10239.22    919.42 o 
 -10  10  10     1557.52     1863.74    738.57 o 
  -9  10  10    14526.07    16401.16    828.45 o 
  -8  10  10     2908.30     2334.82    596.70 o 
  -7  10  10      182.67     -331.38    635.69 o 
  -6  10  10    12484.86    12016.33    791.63 o 
  -5  10  10     9290.11     9784.38    788.38 o 
  -4  10  10    76691.09    73302.18   1611.42 o 
  -3  10  10      319.12      823.04    853.36 o 
  -2  10  10     3366.26     3718.82    862.02 o 
  -1  10  10    19467.56    18186.93   1003.89 o 
   0  10  10   148780.38   125562.80   1756.53 o 
   1  10  10    19273.40    18267.06   1069.95 o 
   2  10  10     4460.06     4551.61    873.93 o 
   3  10  10    68655.95    65918.69   1413.24 o 
   4  10  10    16785.31    17261.01   1007.14 o 
   5  10  10      400.11      653.01    766.72 o 
   6  10  10     1214.43     1185.82    747.23 o 
   7  10  10     3976.67     4199.65    728.82 o 
   8  10  10     2821.52     3556.38    674.67 o 
   9  10  10    12685.79    12964.98    862.02 o 
  10  10  10      206.27      491.66    624.86 o 
 -10  11  10      233.16      387.69    569.63 o 
  -9  11  10    19252.85    17493.85    864.19 o 
  -8  11  10     2333.29     2147.47    682.25 o 
  -7  11  10      243.92      531.72    669.26 o 
  -6  11  10    10525.36    11047.09    811.12 o 
  -5  11  10    25433.91    25129.67    899.92 o 
  -4  11  10     7996.71     6679.59    846.86 o 
  -3  11  10    84028.63    83424.43   1608.17 o 
  -2  11  10     1478.30     1123.01    845.78 o 
  -1  11  10    14169.91    14808.15    962.74 o 
   0  11  10      941.16     1434.90    748.31 o 
   1  11  10     6649.33     6283.23    844.69 o 
   2  11  10      492.14      581.54    732.07 o 
   3  11  10    29658.28    30215.17   1074.28 o 
   4  11  10    39996.07    41628.29   1160.91 o 
   5  11  10     1919.68     1946.05    772.14 o 
   6  11  10     1937.37     2355.40    832.78 o 
   7  11  10     4157.99     3680.92    790.55 o 
   8  11  10      216.93      534.97    635.69 o 
   9  11  10     1868.29     1785.77    743.98 o 
  10  11  10    11899.48    10619.33    820.87 o 
  -9  12  10     1261.51     1288.70    670.34 o 
  -8  12  10      769.73      564.21    659.51 o 
  -7  12  10      127.27      457.00    632.44 o 
  -6  12  10     7384.54     8270.43    735.32 o 
  -5  12  10     2261.05     2308.83    828.45 o 
  -4  12  10     1694.08     1655.82    856.61 o 
  -3  12  10     4797.65     4913.31    885.85 o 
  -2  12  10    13731.49    13093.85    922.67 o 
  -1  12  10      812.96     1233.47    751.56 o 
   0  12  10       59.70      638.94    754.81 o 
   1  12  10    28932.14    27610.69   1020.13 o 
   2  12  10      161.76      308.64    688.75 o 
   3  12  10     3794.75     3819.54    756.98 o 
   4  12  10       38.97      162.44    710.41 o 
   5  12  10      168.66      105.05    719.07 o 
   6  12  10        9.68       33.57    756.98 o 
   7  12  10     7199.03     7369.42    820.87 o 
   8  12  10     5543.64     5946.44    788.38 o 
   9  12  10     2141.65     2448.53    728.82 o 
  -9  13  10     2078.46     1829.09    647.60 o 
  -8  13  10     5814.84     6223.67    724.49 o 
  -7  13  10    17746.91    18919.00    829.53 o 
  -6  13  10     1068.88     1120.85    627.02 o 
  -5  13  10     2753.43     3009.50    862.02 o 
  -4  13  10     3575.52     4032.88    814.37 o 
  -3  13  10     1260.75     1442.48    769.97 o 
  -2  13  10     5108.35     5526.25    831.70 o 
  -1  13  10    26069.87    25768.61   1052.62 o 
   0  13  10      573.53      918.33    727.74 o 
   1  13  10    14288.48    15022.57    918.33 o 
   2  13  10     2670.83     3370.12    727.74 o 
   3  13  10    14989.16    15839.11    915.09 o 
   4  13  10       39.72      123.46    686.59 o 
   5  13  10     5982.27     6608.11    860.94 o 
   6  13  10      118.59      219.84    756.98 o 
   7  13  10       65.45      106.13    686.59 o 
   8  13  10      289.18      273.98    696.33 o 
  -8  14  10     1870.10     1718.63    696.33 o 
  -7  14  10     5871.97     4893.81    710.41 o 
  -6  14  10      865.35      602.12    710.41 o 
  -5  14  10    14390.76    15279.23   1055.87 o 
  -4  14  10     1877.84     1547.52    836.03 o 
  -3  14  10     7277.08     8094.99    879.35 o 
  -2  14  10     6984.57     7391.08    875.02 o 
  -1  14  10       31.29      191.68    721.24 o 
   0  14  10      543.28      485.16    798.13 o 
   1  14  10     6690.38     6457.58    812.21 o 
   2  14  10     9469.30     9312.22    864.19 o 
   3  14  10    13365.89    15252.16    914.00 o 
   4  14  10     2683.37     2876.29    768.89 o 
   5  14  10      299.34      164.61    734.23 o 
   6  14  10     1280.86     1041.79    702.83 o 
   7  14  10      182.40      307.56    601.03 o 
   8  14  10      952.94     1312.53    716.91 o 
  -7  15  10     1799.41     1943.88    659.51 o 
  -6  15  10     2606.51     2252.52    673.59 o 
  -5  15  10       32.35      231.75    687.67 o 
  -4  15  10      378.63     1068.86    821.95 o 
  -3  15  10    19534.28    20644.13   1022.30 o 
  -2  15  10      630.02      539.31    713.66 o 
  -1  15  10      342.31      393.11    755.89 o 
   0  15  10     2272.86     2606.64    745.06 o 
   1  15  10     3136.68     3437.26    712.58 o 
   2  15  10     1866.42     2247.10    728.82 o 
   3  15  10      446.14      671.42    685.50 o 
   4  15  10     1779.01     1839.92    729.90 o 
   5  15  10     1702.74     1652.57    687.67 o 
   6  15  10      157.62      349.79    563.13 o 
   7  15  10       86.89     -166.77    733.15 o 
  -6  16  10     3528.35     2829.73    712.58 o 
  -5  16  10     1792.18     1386.17    807.87 o 
  -4  16  10    13779.38    16005.88   1010.38 o 
  -3  16  10      133.58      -47.65    737.48 o 
  -2  16  10      399.57      683.34    727.74 o 
  -1  16  10      536.79      617.28    707.16 o 
   0  16  10     4515.73     3901.84    746.15 o 
   1  16  10      674.11      852.28    716.91 o 
   2  16  10       37.10      116.96    694.17 o 
   3  16  10    15409.33    15374.53    934.58 o 
   4  16  10      368.96      350.87    689.83 o 
   5  16  10     1910.38     1364.51    708.24 o 
   6  16  10     6214.23     6312.47    832.78 o 
  -4  17  10    11609.15    11436.95    949.74 o 
  -3  17  10      613.62      565.30    754.81 o 
  -2  17  10     1154.34     1386.17    747.23 o 
  -1  17  10    12079.58    12004.41    884.76 o 
   0  17  10     1276.93      740.73    695.25 o 
   1  17  10     5064.81     4079.44    726.65 o 
   2  17  10     7831.74     7501.54    795.96 o 
   3  17  10      485.53      604.28    719.07 o 
   4  17  10     1868.81     1611.42    800.29 o 
  -2  18  10     3515.56     3976.56    794.88 o 
  -1  18  10       49.93      202.51    696.33 o 
   0  18  10      410.06      635.69    737.48 o 
   1  18  10      289.18        5.41    674.67 o 
   2  18  10      298.18      355.20    726.65 o 
 -11   0  11       72.89      347.62    684.42 o 
  -9   0  11    22747.24    22189.48   1126.26 o 
  -7   0  11    70141.05    68864.29   1699.14 o 
  -5   0  11      397.27      758.06    884.76 o 
  -3   0  11   110749.66   114343.52   2432.29 o 
  -1   0  11   183156.69   214747.41   3418.85 o 
   1   0  11   109202.21   123432.66   2932.61 o 
   3   0  11   340083.31   323959.94   3934.33 o 
   5   0  11    71732.80    35985.08   1628.74 o 
   9   0  11    16865.78    15813.12   1194.49 o 
  11   0  11     2951.82     2110.65    915.09 o 
 -12   1  11     4663.17     4939.30    977.90 o 
 -11   1  11     2775.37     3552.05    931.33 o 
 -10   1  11     2148.41     2669.45    888.01 o 
  -9   1  11    17418.85    15218.58   1060.20 o 
  -8   1  11       53.88      284.81    767.81 o 
  -7   1  11    72510.11    72693.57   1773.86 o 
  -6   1  11     4271.67     4455.22    955.15 o 
  -5   1  11    14511.23    14511.42   1153.33 o 
  -4   1  11    69355.41    67784.59   1830.17 o 
  -3   1  11   140895.53   143568.88   2673.78 o 
  -2   1  11     7526.59     8204.37   1332.02 o 
  -1   1  11    45566.45    47833.55   1981.78 o 
   0   1  11    35406.06    40692.63   1991.53 o 
   1   1  11    23628.17    26140.06   1988.28 o 
   2   1  11    70516.96    65249.43   2229.78 o 
   3   1  11    35265.86    41310.99   1990.45 o 
   4   1  11    44440.61    50127.22   1907.06 o 
   5   1  11    18583.35    17541.50   1350.43 o 
   6   1  11      144.86      -30.32   1076.44 o 
   7   1  11    18864.55    18116.54   1283.29 o 
   8   1  11     9644.09    11173.80   1091.61 o 
   9   1  11     7191.75     7949.88   1023.38 o 
  10   1  11     6246.74     5344.32    957.32 o 
  11   1  11      327.57      -51.98    888.01 o 
  12   1  11      254.73      458.08    819.79 o 
 -12   2  11     1107.31     1320.11    794.88 o 
 -11   2  11    12830.52    13425.23   1080.78 o 
 -10   2  11    25546.68    26038.26   1147.92 o 
  -9   2  11     2925.27     3299.72    912.92 o 
  -8   2  11      655.46      712.58    752.64 o 
  -7   2  11    19977.40    20858.54   1147.92 o 
  -6   2  11       33.12      368.20    854.44 o 
  -5   2  11    28668.84    29038.01   1350.43 o 
  -4   2  11   181143.78   180757.13   2816.73 o 
  -3   2  11    28680.27    26418.37   1510.70 o 
  -2   2  11   132457.92   148063.09   2877.38 o 
  -1   2  11    43470.79    45042.81   1940.63 o 
   0   2  11   109390.34   121063.18   2472.36 o 
   1   2  11    30838.69    28240.96   1838.84 o 
   2   2  11    30383.85    38067.58   1868.08 o 
   3   2  11     5785.36     5584.73   1326.60 o 
   4   2  11    50824.45    63693.24   1957.96 o 
   5   2  11       80.61      -79.05   1144.67 o 
   6   2  11     4367.60     3585.62   1166.33 o 
   7   2  11    29443.72    31290.53   1404.58 o 
   8   2  11    28894.59    33097.96   1311.44 o 
   9   2  11     1536.38     2212.45    931.33 o 
  10   2  11    10347.01    10820.76   1029.88 o 
  11   2  11     1052.85      831.70    882.60 o 
  12   2  11      689.45      907.51    865.27 o 
 -12   3  11      510.81      847.94    844.69 o 
 -11   3  11     1667.63     1709.97    787.30 o 
 -10   3  11      356.93      864.19    772.14 o 
  -9   3  11       24.02      657.35    899.92 o 
  -8   3  11     7673.19     7446.31    910.75 o 
  -7   3  11      202.23      791.63    877.18 o 
  -6   3  11    38140.36    35804.23   1341.77 o 
  -5   3  11    27637.42    27872.76   1224.81 o 
  -4   3  11    10776.65    10026.96   1171.74 o 
  -3   3  11      451.10      998.47   1248.63 o 
  -2   3  11    35321.84    34541.52   1503.12 o 
  -1   3  11     5012.32     5579.32   1191.24 o 
   0   3  11     2400.25     2664.04   1074.28 o 
   1   3  11     1861.00     1112.18   1169.58 o 
   2   3  11    24403.76    29133.31   1482.55 o 
   3   3  11    66664.17    63356.44   1890.82 o 
   4   3  11    25077.95    29711.60   1555.10 o 
   5   3  11    13629.65    13013.71   1090.52 o 
   6   3  11    17020.76    19897.98   1264.88 o 
   7   3  11     7740.65     9605.70   1153.33 o 
   8   3  11     2618.31     3401.52    975.73 o 
   9   3  11    16008.21    16974.04   1118.68 o 
  10   3  11     1279.34     1672.06    908.59 o 
  11   3  11     3063.05     3796.79    856.61 o 
  12   3  11      133.94      193.85    724.49 o 
 -12   4  11      451.84      113.71    873.93 o 
 -11   4  11      849.82      647.60    934.58 o 
 -10   4  11       26.16      232.83    781.88 o 
  -9   4  11     7126.78     7281.70    916.17 o 
  -8   4  11     5306.15     5664.87    976.81 o 
  -7   4  11    38125.28    37176.32   1319.02 o 
  -6   4  11    39592.41    39141.86   1498.79 o 
  -5   4  11    11906.06    11578.82    859.86 o 
  -4   4  11      726.30      724.49    911.84 o 
  -3   4  11   196766.73   191412.17   2260.10 o 
  -2   4  11    64682.26    61068.18   1937.38 o 
  -1   4  11    30024.04    29081.33   1431.65 o 
   0   4  11    22782.20    23722.93   1421.90 o 
   1   4  11     3210.02     4025.30   1170.66 o 
   2   4  11     2535.59     1079.69   1272.46 o 
   3   4  11   336279.50   354915.88   3389.61 o 
   4   4  11     6514.29     5325.91   1000.64 o 
   5   4  11     5943.30     6241.00   1036.38 o 
   6   4  11    40907.40    40481.46   1338.52 o 
   7   4  11    10890.21    11075.25   1071.03 o 
   8   4  11     7898.60    10303.11   1025.55 o 
   9   4  11     4476.07     5620.47    931.33 o 
  10   4  11      678.79     1296.28    855.52 o 
  11   4  11      967.47      898.84    820.87 o 
  12   4  11     9515.60     8905.03    933.50 o 
 -12   5  11     8800.22     6765.14   1034.21 o 
 -11   5  11     1610.12     1574.60    883.68 o 
 -10   5  11     4941.93     7081.36   1074.28 o 
  -9   5  11     8575.44     8724.18   1010.38 o 
  -8   5  11      180.75      797.05    905.34 o 
  -7   5  11    48609.24    46978.03   1596.26 o 
  -6   5  11      740.16     1681.81    790.55 o 
  -5   5  11     3748.66     3611.61    776.47 o 
  -4   5  11    11589.20    11573.40    917.25 o 
  -3   5  11        1.62     -109.38    867.44 o 
  -2   5  11    13000.37    13497.79   1377.50 o 
  -1   5  11     3202.10     3797.88   1092.69 o 
   0   5  11   218268.89   226732.33   2708.44 o 
   1   5  11    10837.85    10691.89   1255.13 o 
   2   5  11     2231.21     2757.17   1113.26 o 
   3   5  11    17635.85    16920.97   1275.71 o 
   4   5  11     1635.07     2673.78    995.22 o 
   5   5  11    35582.64    29289.25   1223.72 o 
   6   5  11    63980.49    74133.88   1554.02 o 
   7   5  11       23.56     -199.26    928.08 o 
   8   5  11     6536.94     8990.58    935.66 o 
   9   5  11     1576.45     2302.33    945.41 o 
  10   5  11     3852.88     3473.00    713.66 o 
  11   5  11     1288.20     1193.40    785.13 o 
  12   5  11      534.23      603.20    743.98 o 
 -11   6  11     5296.73     5751.51   1002.80 o 
 -10   6  11      217.24      500.32    931.33 o 
  -9   6  11     4795.28     5715.77   1065.61 o 
  -8   6  11     2846.89     3345.21   1004.97 o 
  -7   6  11     1553.93     1621.16    768.89 o 
  -6   6  11     6723.65     7372.67    876.10 o 
  -5   6  11    12060.05    11957.85    980.06 o 
  -4   6  11      118.00      211.17    801.38 o 
  -3   6  11    17113.26    17372.56    967.07 o 
  -2   6  11    25376.55    24786.38   1285.45 o 
  -1   6  11   108833.63   101913.52   1962.29 o 
   0   6  11      901.91      928.08    894.51 o 
   1   6  11    56740.36    57649.34   1517.20 o 
   2   6  11    12601.55    11465.11   1162.00 o 
   3   6  11    72236.57    74937.42   1633.08 o 
   4   6  11     2863.49     2134.48    917.25 o 
   5   6  11       16.42      538.22    885.85 o 
   6   6  11     6640.46     6257.24    751.56 o 
   7   6  11    18635.40    17619.47    983.31 o 
   8   6  11     6677.97     7073.78    857.69 o 
   9   6  11     1802.33     1963.37    761.31 o 
  10   6  11    12963.04    13872.49    935.66 o 
  11   6  11     8363.50     8765.33    871.77 o 
 -11   7  11     2629.33     2838.39    941.08 o 
 -10   7  11     3826.54     3663.59    729.90 o 
  -9   7  11     1126.08     1029.88    755.89 o 
  -8   7  11      759.47      930.25    710.41 o 
  -7   7  11    46833.38    49378.91   1208.56 o 
  -6   7  11     3976.80     3991.72    807.87 o 
  -5   7  11    25998.77    26819.06   1007.14 o 
  -4   7  11    12551.01    13231.39    881.51 o 
  -3   7  11     8853.31     8537.92   1012.55 o 
  -2   7  11      156.89      405.02    902.09 o 
  -1   7  11    58294.48    57243.24   1457.64 o 
   0   7  11    22101.02    19209.23    994.14 o 
   1   7  11    65457.70    63704.07   1484.71 o 
   2   7  11    16691.14    17396.38   1059.12 o 
   3   7  11     5218.87     4601.42    892.34 o 
   4   7  11    33939.13    32821.81   1226.97 o 
   5   7  11   118333.62   119826.45   1865.91 o 
   6   7  11     5246.41     5694.11    852.28 o 
   7   7  11      553.92      912.92    750.48 o 
   8   7  11     2277.75     2589.31    755.89 o 
   9   7  11     4517.52     4976.12    854.44 o 
  10   7  11    11426.04    14406.38    943.24 o 
  11   7  11      255.99      -18.41    712.58 o 
 -11   8  11      765.27      245.83    674.67 o 
 -10   8  11      100.98      272.90    700.66 o 
  -9   8  11     2746.95     2568.74    727.74 o 
  -8   8  11       39.12      -66.06    811.12 o 
  -7   8  11        8.28      213.34    715.82 o 
  -6   8  11     1096.42      993.06    707.16 o 
  -5   8  11     2098.33     2086.83    736.40 o 
  -4   8  11     3401.48     2411.71    536.06 o 
  -3   8  11     5842.13     5288.01    869.60 o 
  -2   8  11    27530.72    26724.85   1104.60 o 
  -1   8  11    15296.05    13743.62    984.39 o 
   0   8  11    13459.04    12013.08   1004.97 o 
   1   8  11     1688.71     1607.09    818.70 o 
   2   8  11     1689.59     1288.70    675.76 o 
   3   8  11    44234.71    42492.48   1249.72 o 
   4   8  11    11536.49    11527.92    996.31 o 
   5   8  11     4568.19     4035.04    950.82 o 
   6   8  11      988.16      787.30    758.06 o 
   7   8  11     9019.58     8503.26    849.03 o 
   8   8  11     2406.47     2081.41    734.23 o 
   9   8  11     7289.02     7827.50    808.96 o 
  10   8  11     8792.16     9272.15    927.00 o 
  11   8  11     1182.98     1790.10    692.00 o 
 -11   9  11     1808.31     1247.55    656.26 o 
 -10   9  11     2063.87     2809.15    663.84 o 
  -9   9  11      253.81      565.30    667.09 o 
  -8   9  11     3070.37     2925.03    732.07 o 
  -7   9  11    33279.45    36516.81   1029.88 o 
  -6   9  11     1601.87     1530.20    734.23 o 
  -5   9  11      668.01      462.42    701.75 o 
  -4   9  11       61.22      425.60    694.17 o 
  -3   9  11    20094.08    19054.37    987.64 o 
  -2   9  11    22140.79    19524.36   1060.20 o 
  -1   9  11     2851.06     2517.84    814.37 o 
   0   9  11   119250.87   106863.64   1712.13 o 
   1   9  11     1831.34     1326.60    825.20 o 
   2   9  11    11548.88    11237.69    934.58 o 
   3   9  11      811.12      929.16    836.03 o 
   4   9  11    86321.50    79862.65   1485.80 o 
   5   9  11    12459.63    12106.21    976.81 o 
   6   9  11    21330.59    20966.84   1025.55 o 
   7   9  11      255.53      157.03    742.90 o 
   8   9  11     3491.16     4103.27    793.80 o 
   9   9  11     6938.04     7954.21    774.30 o 
  10   9  11    30929.39    34217.72   1105.68 o 
 -10  10  11     2209.61     1286.54    683.34 o 
  -9  10  11     1711.36     1477.13    653.01 o 
  -8  10  11     2949.37     3628.94    725.57 o 
  -7  10  11    22882.89    24327.21    895.59 o 
  -6  10  11      690.65      724.49    681.17 o 
  -5  10  11    13333.46    12409.43    830.62 o 
  -4  10  11       14.35       73.64    754.81 o 
  -3  10  11      816.07      707.16    844.69 o 
  -2  10  11    30445.98    28360.09   1217.23 o 
  -1  10  11    85506.44    80113.89   1539.94 o 
   0  10  11     1784.42     1486.88    856.61 o 
   1  10  11     3526.12     3484.91    840.36 o 
   2  10  11    15990.20    15304.14    975.73 o 
   3  10  11     8292.03     8583.40    890.18 o 
   4  10  11     1957.20     1942.80    784.05 o 
   5  10  11     1196.09     1186.90    774.30 o 
   6  10  11     2339.37     2647.79    758.06 o 
   7  10  11    13612.68    14760.50    871.77 o 
   8  10  11     1951.53     2150.72    633.52 o 
   9  10  11      946.84     1426.23    734.23 o 
  10  10  11     4544.88     5463.44    804.63 o 
 -10  11  11        2.29      552.30    640.02 o 
  -9  11  11     1079.02     1320.11    679.00 o 
  -8  11  11    10899.13    11232.28    772.14 o 
  -7  11  11    14080.19    13857.33    808.96 o 
  -6  11  11     6584.53     6878.85    735.32 o 
  -5  11  11     1088.89     1290.87    664.93 o 
  -4  11  11     6107.20     6568.04    893.43 o 
  -3  11  11     5661.17     5560.91    923.75 o 
  -2  11  11     3161.42     3145.95    854.44 o 
  -1  11  11     7515.92     6887.51    883.68 o 
   0  11  11   107427.15   104429.19   1641.74 o 
   1  11  11    30013.37    28182.48   1076.44 o 
   2  11  11    21779.28    20391.80    967.07 o 
   3  11  11    55004.95    57067.79   1316.86 o 
   4  11  11      830.40      808.96    741.82 o 
   5  11  11    15488.28    15624.69    958.40 o 
   6  11  11    30427.46    26875.37    990.89 o 
   7  11  11    12880.45    12489.57    909.67 o 
   8  11  11    11288.89     9759.47    697.41 o 
   9  11  11     4794.46     5194.87    724.49 o 
  10  11  11      954.07      640.02    694.17 o 
  -9  12  11       62.91      524.14    669.26 o 
  -8  12  11     7893.47     8488.10    764.56 o 
  -7  12  11     1302.23     1794.43    672.51 o 
  -6  12  11      719.74     1171.74    650.85 o 
  -5  12  11     8624.86     7923.89    759.14 o 
  -4  12  11     3938.05     3112.38    859.86 o 
  -3  12  11    16998.69    17397.46   1024.46 o 
  -2  12  11    46058.62    46910.88   1293.03 o 
  -1  12  11     4074.48     3882.35    815.46 o 
   0  12  11    69948.09    63597.94   1338.52 o 
   1  12  11    36464.02    34983.36   1104.60 o 
   2  12  11     4488.15     4094.60    763.47 o 
   3  12  11       88.18      538.22    715.82 o 
   4  12  11    19234.88    20635.46    965.98 o 
   5  12  11     2103.48     1296.28    720.16 o 
   6  12  11       32.31       54.15    738.57 o 
   7  12  11      731.46     1203.15    713.66 o 
   8  12  11     1816.40     1933.05    668.18 o 
   9  12  11     1603.63     1627.66    751.56 o 
  -8  13  11     7307.07     6328.71    730.99 o 
  -7  13  11     7045.00     7058.62    734.23 o 
  -6  13  11    16425.59    16891.73    820.87 o 
  -5  13  11     1848.50     2286.09    671.42 o 
  -4  13  11     7358.63     7521.03    902.09 o 
  -3  13  11     1312.86     1274.62    794.88 o 
  -2  13  11      417.24      471.08    785.13 o 
  -1  13  11      754.64      649.77    785.13 o 
   0  13  11    18938.83    18053.73    955.15 o 
   1  13  11       89.48      191.68    688.75 o 
   2  13  11     3775.85     4157.41    782.97 o 
   3  13  11     3530.67     3395.02    743.98 o 
   4  13  11     1354.42     1673.15    799.21 o 
   5  13  11     9744.43     9969.56    851.19 o 
   6  13  11      413.70      706.08    716.91 o 
   7  13  11       49.43      476.49    683.34 o 
   8  13  11       60.49      -41.15    680.09 o 
  -8  14  11      542.91      617.28    648.68 o 
  -7  14  11     1495.00     1881.07    655.18 o 
  -6  14  11       64.83      478.66    621.61 o 
  -5  14  11       53.50      324.88    758.06 o 
  -4  14  11    20661.43    21311.22   1087.27 o 
  -3  14  11      306.16      214.42    749.40 o 
  -2  14  11    19966.01    20195.79   1027.71 o 
  -1  14  11     5016.57     5014.02    843.61 o 
   0  14  11      862.81      856.61    730.99 o 
   1  14  11     4506.81     4529.95    766.72 o 
   2  14  11     4715.84     4663.15    779.72 o 
   3  14  11     4243.94     4179.07    805.71 o 
   4  14  11      571.82      976.81    690.92 o 
   5  14  11      999.41     1215.06    710.41 o 
   6  14  11      187.14      453.75    707.16 o 
   7  14  11      682.73      525.23    747.23 o 
   8  14  11        2.72     -307.56    686.59 o 
  -7  15  11     6011.17     4926.30    713.66 o 
  -6  15  11      349.16      837.11    636.77 o 
  -5  15  11     1908.84     1561.60    811.12 o 
  -4  15  11    44219.21    48482.23   1358.01 o 
  -3  15  11     5622.42     6846.36    890.18 o 
  -2  15  11      630.64     1192.32    765.64 o 
  -1  15  11     5631.62     5738.51    830.62 o 
   0  15  11     1613.58     1674.23    773.22 o 
   1  15  11     2161.53     2041.35    721.24 o 
   2  15  11     4959.01     5755.84    723.41 o 
   3  15  11      298.61      295.64    670.34 o 
   4  15  11      185.53      388.78    695.25 o 
   5  15  11     1924.50     1611.42    752.64 o 
   6  15  11      511.79      627.02    666.01 o 
   7  15  11     1590.91     1798.77    772.14 o 
  -6  16  11     2249.62     1650.40    662.76 o 
  -5  16  11       19.01      602.12    720.16 o 
  -4  16  11    12546.44    14449.70   1017.97 o 
  -3  16  11     3084.79     3215.26    794.88 o 
  -2  16  11      393.73      540.39    741.82 o 
  -1  16  11     6385.61     5136.39    714.74 o 
   0  16  11       71.52      151.61    710.41 o 
   1  16  11      473.94      748.31    677.92 o 
   2  16  11    24829.76    22203.56    970.32 o 
   3  16  11    29595.84    31432.39   1123.01 o 
   4  16  11     6271.35     5694.11    760.23 o 
   5  16  11     1406.52     1559.44    723.41 o 
   6  16  11     1441.47     1071.03    742.90 o 
  -4  17  11     4715.75     5311.83    922.67 o 
  -3  17  11     2381.46     2066.25    716.91 o 
  -2  17  11     4478.11     3545.55    801.38 o 
  -1  17  11        2.17      296.73    694.17 o 
   0  17  11      840.68      542.55    726.65 o 
   1  17  11      111.16      334.63    694.17 o 
   2  17  11     5928.30     6404.52    823.04 o 
   3  17  11        0.66       79.05    683.34 o 
   4  17  11        0.15      468.91    732.07 o 
  -2  18  11     1342.49      556.63    727.74 o 
  -1  18  11       28.69      405.02    703.91 o 
   0  18  11      218.92      256.66    683.34 o 
   1  18  11       57.18      354.12    695.25 o 
   2  18  11      157.26       15.16    667.09 o 
 -12   0  12       55.90       48.73    709.33 o 
 -10   0  12    11373.85    11799.74   1034.21 o 
  -8   0  12     1740.84     2344.57    932.41 o 
  -6   0  12    12324.61    12268.65   1053.70 o 
  -4   0  12    62021.34    59664.70   1726.21 o 
  -2   0  12   123367.51   138025.30   2594.73 o 
   0   0  12   445462.47   542142.50   5006.44 o 
   2   0  12   813172.13  1082941.00   6967.65 o 
   4   0  12     7830.51     6000.58   1479.30 o 
   6   0  12    27447.89    21901.42   1505.29 o 
   8   0  12    45952.11    43075.11   1510.70 o 
  10   0  12     1390.32     1754.37   1029.88 o 
  12   0  12    11619.11    10762.28    996.31 o 
 -12   1  12        9.09      246.91    671.42 o 
 -11   1  12     4697.49     4292.78    852.28 o 
 -10   1  12    17774.09    17891.29   1028.79 o 
  -9   1  12     9247.89     7893.56   1025.55 o 
  -8   1  12      830.05     1058.03    780.80 o 
  -7   1  12     1484.66     1979.62    868.52 o 
  -6   1  12     6908.53     7243.80    987.64 o 
  -5   1  12      520.71      666.01    896.68 o 
  -4   1  12   243193.66   233055.64   3021.41 o 
  -3   1  12       72.38     1056.95   1217.23 o 
  -2   1  12      684.05      960.57   1103.52 o 
  -1   1  12   103367.66   115422.13   2617.47 o 
   0   1  12   124075.80   137294.31   2795.07 o 
   1   1  12    14015.92    16167.24   1586.51 o 
   2   1  12    17361.70    13262.79   1443.56 o 
   3   1  12    74982.52    79976.36   2423.62 o 
   4   1  12    63298.82    66419.00   2003.44 o 
   5   1  12     1957.19     1705.63   1196.65 o 
   6   1  12    42551.06    38083.82   1465.22 o 
   7   1  12    71212.21    70683.63   1719.71 o 
   8   1  12    21025.39    17798.15   1159.83 o 
   9   1  12    27464.60    28732.62   1274.62 o 
  10   1  12      507.34     1303.86    903.17 o 
  11   1  12       36.91      -16.24    894.51 o 
  12   1  12     1424.94     1295.20    823.04 o 
 -12   2  12     2685.48     2745.26    910.75 o 
 -11   2  12    11069.33    10961.54    910.75 o 
 -10   2  12     1590.32     1516.12    792.71 o 
  -9   2  12    17548.60    17415.88   1072.11 o 
  -8   2  12     1083.34     1106.77    824.12 o 
  -7   2  12    40192.63    39998.46   1347.18 o 
  -6   2  12     3060.36     3306.22    980.06 o 
  -5   2  12   102690.62   104224.51   2097.66 o 
  -4   2  12     1817.76     2124.73   1042.87 o 
  -3   2  12    34612.60    35046.17   1593.01 o 
  -2   2  12       95.58      413.68   1250.80 o 
  -1   2  12    41386.30    40152.24   1783.61 o 
   0   2  12    33729.43    36592.61   1681.81 o 
   1   2  12    23526.08    21194.26   1455.47 o 
   2   2  12    13889.23    12224.25   1490.13 o 
   3   2  12    27587.30    23596.22   1578.93 o 
   4   2  12     1414.70     1085.11   1285.45 o 
   5   2  12      138.66     -338.96   1156.58 o 
   6   2  12    27828.35    28600.50   1411.07 o 
   7   2  12    36073.53    40246.46   1443.56 o 
   8   2  12    26653.42    26824.47   1250.80 o 
   9   2  12     1636.93     1642.82    947.57 o 
  10   2  12     4912.67     6218.25    983.31 o 
  11   2  12      710.62      466.75    816.54 o 
  12   2  12     5841.15     5643.21    908.59 o 
 -12   3  12     6765.31     2855.72    862.02 o 
 -11   3  12     3563.81     2811.32    841.45 o 
 -10   3  12     9298.48     9341.46    928.08 o 
  -9   3  12       33.39     -114.79    730.99 o 
  -8   3  12    23029.93    23800.90   1082.94 o 
  -7   3  12    30687.47    30462.08   1254.05 o 
  -6   3  12    32871.83    35479.35   1358.01 o 
  -5   3  12    11948.27    10224.06   1020.13 o 
  -4   3  12    18806.79    19034.87   1467.39 o 
  -3   3  12   152726.22   144974.53   2745.26 o 
  -2   3  12   182904.67   188747.06   2674.87 o 
  -1   3  12     2971.45     3180.60   1167.41 o 
   0   3  12    54441.40    52171.82   1768.44 o 
   1   3  12     3754.71     2476.69    910.75 o 
   2   3  12   152048.13   150146.67   2430.12 o 
   3   3  12    84034.66    78505.72   1935.22 o 
   4   3  12    11399.81    12670.42   1235.64 o 
   5   3  12      409.25      842.53   1051.54 o 
   6   3  12     7255.85     8821.65   1149.00 o 
   7   3  12      408.36      219.84   1039.62 o 
   8   3  12      297.69      673.59    958.40 o 
   9   3  12      483.93      932.41    915.09 o 
  10   3  12     3642.49     4711.88    921.58 o 
  11   3  12        8.24      144.03    858.77 o 
  12   3  12     2813.86     2465.86    891.26 o 
 -12   4  12        9.86       84.47    884.76 o 
 -11   4  12     5655.41     5119.07    989.81 o 
 -10   4  12     2586.45     3043.07    877.18 o 
  -9   4  12      879.43      916.17    878.27 o 
  -8   4  12    37144.63    33750.97   1226.97 o 
  -7   4  12    51405.58    50485.68   1393.75 o 
  -6   4  12     1557.65     1763.03    909.67 o 
  -5   4  12    65183.52    62816.05   1329.85 o 
  -4   4  12     4641.74     5086.58    847.94 o 
  -3   4  12      630.54     1332.02   1024.46 o 
  -2   4  12    17935.89    18162.02   1491.21 o 
  -1   4  12   109337.02   103358.16   2117.15 o 
   0   4  12    56906.18    52624.49   1521.53 o 
   1   4  12       50.23     -135.37   1099.19 o 
   2   4  12    23577.82    24403.02   1443.56 o 
   3   4  12    49035.03    44716.84   1756.53 o 
   4   4  12    76362.33    77513.75   1755.45 o 
   5   4  12     1107.85     1207.48   1075.36 o 
   6   4  12     5230.76     7608.75   1025.55 o 
   7   4  12     2603.64     2589.31    820.87 o 
   8   4  12     1475.84     2645.63    917.25 o 
   9   4  12      336.82     1535.61    968.15 o 
  10   4  12    14239.08    17871.79   1052.62 o 
  11   4  12     1459.31     1429.48    812.21 o 
  12   4  12     1690.20     1923.31    864.19 o 
 -12   5  12     1984.49     1367.76    875.02 o 
 -11   5  12    12278.09    11956.76   1088.36 o 
 -10   5  12      100.08      440.76    839.28 o 
  -9   5  12      165.88      168.94    810.04 o 
  -8   5  12     9988.49    10237.05   1060.20 o 
  -7   5  12      980.10     1125.18    984.39 o 
  -6   5  12      468.25      359.54    759.14 o 
  -5   5  12    35683.85    30403.60    969.23 o 
  -4   5  12      434.84      753.73    756.98 o 
  -3   5  12     7148.42     6718.57    921.58 o 
  -2   5  12    17066.80    18186.93   1414.32 o 
  -1   5  12    68769.75    63812.36   1604.92 o 
   0   5  12    16651.45    15924.66   1291.95 o 
   1   5  12    16190.09    17890.20   1226.97 o 
   2   5  12    16632.64    16952.38   1273.54 o 
   3   5  12    64188.05    65673.94   1648.24 o 
   4   5  12       80.59      419.10    944.33 o 
   5   5  12   133304.44   122847.87   1921.14 o 
   6   5  12       45.87     -166.77    870.69 o 
   7   5  12    29999.81    33401.18   1185.82 o 
   8   5  12     5099.84     4540.78    911.84 o 
   9   5  12    11910.17    12477.66   1020.13 o 
  10   5  12     1147.47     1465.22    789.46 o 
  11   5  12      162.46      479.74    752.64 o 
  12   5  12     6193.11     4950.13    923.75 o 
 -11   6  12     1349.33     1481.46    976.81 o 
 -10   6  12     6365.48     6352.54    991.97 o 
  -9   6  12       63.63     -219.84    974.65 o 
  -8   6  12    12446.80    12719.15    936.74 o 
  -7   6  12    56488.87    57443.58   1244.30 o 
  -6   6  12    17189.62    18966.65    989.81 o 
  -5   6  12    12705.10    12177.68    903.17 o 
  -4   6  12     6061.01     5617.22    904.26 o 
  -3   6  12       86.11      347.62    801.38 o 
  -2   6  12    46128.81    43469.29   1426.23 o 
  -1   6  12    51265.62    49994.02   1534.53 o 
   0   6  12   104530.88    98082.06   1819.34 o 
   1   6  12     5657.72     5148.31   1011.47 o 
   2   6  12     1245.09     1178.24    793.80 o 
   3   6  12    10655.19     9711.82   1055.87 o 
   4   6  12     1905.11     1724.04    945.41 o 
   5   6  12     5851.62     5581.48    852.28 o 
   6   6  12    99870.65   108122.02   1721.88 o 
   7   6  12      529.47      314.05    768.89 o 
   8   6  12     2107.93     1653.65    772.14 o 
   9   6  12      690.94      758.06    854.44 o 
  10   6  12       44.93      530.64    754.81 o 
  11   6  12      928.09     1508.54    832.78 o 
 -11   7  12      237.80       51.98    685.50 o 
 -10   7  12     6613.24     6746.73    800.29 o 
  -9   7  12     1358.07     1254.05    747.23 o 
  -8   7  12      564.52      216.59    721.24 o 
  -7   7  12     1592.41     1739.20    769.97 o 
  -6   7  12    10638.13    10324.77    853.36 o 
  -5   7  12     9307.50     7829.67    713.66 o 
  -4   7  12        6.82      340.04    788.38 o 
  -3   7  12    14462.90    13963.46    909.67 o 
  -2   7  12    23264.84    21913.33   1125.18 o 
  -1   7  12    21621.82    20319.24   1110.02 o 
   0   7  12     6227.66     6114.29    908.59 o 
   1   7  12      671.73      701.75    855.52 o 
   2   7  12     2581.39     2360.81    871.77 o 
   3   7  12     1570.48     1364.51    829.53 o 
   4   7  12     5412.83     6816.04    973.56 o 
   5   7  12    94902.30    89865.78   1633.08 o 
   6   7  12     2766.00     2242.77    793.80 o 
   7   7  12      911.29     1046.12    649.77 o 
   8   7  12     7261.59     8158.89    724.49 o 
   9   7  12     5395.97     6735.90    794.88 o 
  10   7  12      367.82      439.67    846.86 o 
  11   7  12     3598.79     3546.64    790.55 o 
 -11   8  12      718.42      664.93    671.42 o 
 -10   8  12     8895.86     8144.81    751.56 o 
  -9   8  12     7802.34     9326.30    803.54 o 
  -8   8  12     5831.78     5567.41    810.04 o 
  -7   8  12    51596.21    46412.73   1048.29 o 
  -6   8  12     2694.74     2681.36    697.41 o 
  -5   8  12    16276.65    15784.96    870.69 o 
  -4   8  12    39232.17    39539.30   1126.26 o 
  -3   8  12     1077.27     1259.46    826.28 o 
  -2   8  12     2160.66     1633.08    816.54 o 
  -1   8  12    25174.28    24026.15   1073.20 o 
   0   8  12     1453.11     1003.89    780.80 o 
   1   8  12      371.56      353.04    801.38 o 
   2   8  12     9835.24    10215.39    933.50 o 
   3   8  12      950.12     1052.62    899.92 o 
   4   8  12     2050.99     2120.40    877.18 o 
   5   8  12     5657.93     4963.12    865.27 o 
   6   8  12     3806.07     3395.02    789.46 o 
   7   8  12    14145.42    15800.12    883.68 o 
   8   8  12      598.29      242.58    677.92 o 
   9   8  12       84.02      641.10    706.08 o 
  10   8  12    22952.04    28555.02   1110.02 o 
  11   8  12       44.16      132.12    682.25 o 
 -10   9  12      234.73      964.90    649.77 o 
  -9   9  12      347.80      631.36    663.84 o 
  -8   9  12      872.98     1721.88    761.31 o 
  -7   9  12      131.12      428.85    687.67 o 
  -6   9  12     7014.48     7465.80    776.47 o 
  -5   9  12      384.18      646.52    683.34 o 
  -4   9  12    18736.79    16361.09    884.76 o 
  -3   9  12       97.62      177.60    767.81 o 
  -2   9  12      724.33      836.03    751.56 o 
  -1   9  12    94584.88    73791.67   1403.49 o 
   0   9  12    32612.37    32483.93   1114.35 o 
   1   9  12     1550.51     1185.82    849.03 o 
   2   9  12    24697.98    24375.94   1048.29 o 
   3   9  12    30417.72    30277.98   1183.66 o 
   4   9  12    15229.06    15114.62   1047.20 o 
   5   9  12    14647.13    14411.79    936.74 o 
   6   9  12       86.91      370.37    749.40 o 
   7   9  12     6630.85     6471.66    777.55 o 
   8   9  12       13.43      198.18    754.81 o 
   9   9  12    13810.49    16809.43   1028.79 o 
  10   9  12      293.74      688.75    565.30 o 
 -10  10  12      330.66      410.44    640.02 o 
  -9  10  12      125.57       61.73    647.60 o 
  -8  10  12       70.72      170.02    547.97 o 
  -7  10  12     2897.22     3622.44    710.41 o 
  -6  10  12     5537.57     5655.12    740.73 o 
  -5  10  12     7943.98     8114.48    788.38 o 
  -4  10  12     7301.70     6313.55    628.11 o 
  -3  10  12    11359.09    10128.76    883.68 o 
  -2  10  12    20935.33    20319.24   1043.96 o 
  -1  10  12       11.15      168.94    660.59 o 
   0  10  12       49.21       16.24    806.79 o 
   1  10  12     1564.15     1508.54    812.21 o 
   2  10  12    40757.88    38667.53   1171.74 o 
   3  10  12     2425.06     2576.32    788.38 o 
   4  10  12    36607.65    41078.16   1211.81 o 
   5  10  12    12847.29    11500.84    907.51 o 
   6  10  12    37808.63    35397.04   1119.76 o 
   7  10  12      892.19      896.68    795.96 o 
   8  10  12     2617.36     2895.79    676.84 o 
   9  10  12     7834.88     8229.28    781.88 o 
  10  10  12     8649.05     7920.64    766.72 o 
 -10  11  12     1280.03      729.90    663.84 o 
  -9  11  12    11954.47    10974.53    780.80 o 
  -8  11  12     3413.32     3618.11    699.58 o 
  -7  11  12    24710.27    25981.95    924.83 o 
  -6  11  12      190.19      725.57    654.10 o 
  -5  11  12     2082.48     1998.03    686.59 o 
  -4  11  12      968.09     1185.82    800.29 o 
  -3  11  12       46.55       99.63    745.06 o 
  -2  11  12    13754.37    13413.32    959.49 o 
  -1  11  12     2944.65     2974.84    837.11 o 
   0  11  12    53099.06    48081.54   1274.62 o 
   1  11  12     8013.32     7209.15    779.72 o 
   2  11  12     1947.52     1872.41    787.30 o 
   3  11  12     5843.76     5642.13    843.61 o 
   4  11  12     1355.71     1172.83    654.10 o 
   5  11  12      401.86      651.93    762.39 o 
   6  11  12     8310.66     8098.24    830.62 o 
   7  11  12       25.79       54.15    699.58 o 
   8  11  12        1.11      -48.73    656.26 o 
   9  11  12     2171.46     2589.31    754.81 o 
  -9  12  12     1469.18      958.40    581.54 o 
  -8  12  12    13118.45    12190.68    807.87 o 
  -7  12  12    10711.76    10518.62    772.14 o 
  -6  12  12     1995.89     1904.90    649.77 o 
  -5  12  12      104.89      281.56    666.01 o 
  -4  12  12     1604.81     1892.98    799.21 o 
  -3  12  12    31038.27    28843.08   1153.33 o 
  -2  12  12    25440.28    25075.52   1086.19 o 
  -1  12  12    23388.56    24280.64   1024.46 o 
   0  12  12    21854.23    21458.50   1021.21 o 
   1  12  12      199.60      239.33    729.90 o 
   2  12  12     2118.99     1909.23    799.21 o 
   3  12  12    15673.89    16021.04    895.59 o 
   4  12  12     9246.62     8475.10    716.91 o 
   5  12  12       42.88      190.60    680.09 o 
   6  12  12     4475.40     5297.75    790.55 o 
   7  12  12     8953.93     7733.29    738.57 o 
   8  12  12      556.49      789.46    650.85 o 
   9  12  12     2996.85     3412.35    768.89 o 
  -8  13  12      543.88      416.93    692.00 o 
  -7  13  12     4987.37     4520.20    734.23 o 
  -6  13  12      605.25      552.30    620.53 o 
  -5  13  12      970.68     1016.88    660.59 o 
  -4  13  12     6513.44     7536.19    866.35 o 
  -3  13  12      346.41      833.87    786.22 o 
  -2  13  12     8804.62     8628.88    781.88 o 
  -1  13  12      198.22      618.36    741.82 o 
   0  13  12    14852.10    16099.02    948.66 o 
   1  13  12    20575.14    19882.82    942.16 o 
   2  13  12      823.98      394.19    700.66 o 
   3  13  12      220.25      279.40    700.66 o 
   4  13  12     2946.00     2914.20    758.06 o 
   5  13  12      168.90      132.12    741.82 o 
   6  13  12     5388.07     7032.63    834.95 o 
   7  13  12     6691.23     6328.71    759.14 o 
   8  13  12       36.25      338.96    632.44 o 
  -8  14  12      951.19      692.00    655.18 o 
  -7  14  12     1174.52     1012.55    635.69 o 
  -6  14  12     4203.13     3779.47    683.34 o 
  -5  14  12     1801.71     1506.37    659.51 o 
  -4  14  12     1326.42     1677.48    786.22 o 
  -3  14  12     3503.25     4727.04    829.53 o 
  -2  14  12      171.73      244.74    767.81 o 
  -1  14  12    13299.04    12092.13    892.34 o 
   0  14  12    30446.62    30920.16   1076.44 o 
   1  14  12     2299.82     2760.42    777.55 o 
   2  14  12     1767.07     1597.34    771.05 o 
   3  14  12    11714.02    13018.05    860.94 o 
   4  14  12      526.35     1215.06    745.06 o 
   5  14  12      490.67      870.69    699.58 o 
   6  14  12     2202.54     2074.92    712.58 o 
   7  14  12      555.19      679.00    686.59 o 
  -7  15  12      166.67      -56.31    520.90 o 
  -6  15  12      123.37      434.26    495.99 o 
  -5  15  12     6787.86     5096.33    779.72 o 
  -4  15  12    25084.42    31072.86   1084.03 o 
  -3  15  12    12351.77    14078.25    951.91 o 
  -2  15  12     4783.58     5068.17    790.55 o 
  -1  15  12     3256.26     2612.06    778.64 o 
   0  15  12     5184.20     4307.94    806.79 o 
   1  15  12      949.36     1218.31    713.66 o 
   2  15  12     9640.85    10989.70    871.77 o 
   3  15  12    14638.44    14010.02    910.75 o 
   4  15  12     1843.21     2356.48    749.40 o 
   5  15  12     9437.02     9814.70    849.03 o 
   6  15  12      472.32      989.81    692.00 o 
   7  15  12      774.18      316.22    713.66 o 
  -5  16  12    13446.09    15873.76    957.32 o 
  -4  16  12      537.71     1338.52    732.07 o 
  -3  16  12      395.04      358.45    762.39 o 
  -2  16  12      417.66      194.93    765.64 o 
  -1  16  12     4417.43     4029.63    775.39 o 
   0  16  12     1658.67     2063.00    756.98 o 
   1  16  12    20368.08    21013.41    968.15 o 
   2  16  12     9958.79    12381.28    888.01 o 
   3  16  12     4661.43     4433.56    749.40 o 
   4  16  12      118.49      733.15    682.25 o 
   5  16  12      168.60      703.91    716.91 o 
  -4  17  12       22.90      436.43    738.57 o 
  -3  17  12     2765.52     2936.94    831.70 o 
  -2  17  12       27.57     -451.59    754.81 o 
  -1  17  12     4191.96     3997.14    762.39 o 
   0  17  12       81.03      305.39    682.25 o 
   1  17  12      204.37      236.08    672.51 o 
   2  17  12     7153.93     6281.06    806.79 o 
   3  17  12      166.02      227.42    674.67 o 
   4  17  12      129.08     -102.88    655.18 o 
  -1  18  12       10.91      -46.57    708.24 o 
   0  18  12       31.00      167.86    692.00 o 
   1  18  12       51.34       86.64    686.59 o 
 -11   0  13     6283.15     7636.91   1009.30 o 
  -9   0  13     4773.37     3882.35    805.71 o 
  -7   0  13    23927.50    22468.88   1111.10 o 
  -5   0  13    75325.71    74431.69   1798.77 o 
  -3   0  13   408719.03   433075.03   4145.50 o 
  -1   0  13     3201.25     4527.78   1216.14 o 
   1   0  13    35914.74    36927.24   1843.17 o 
   3   0  13     9906.77     9956.57   1652.57 o 
   5   0  13    41853.86    36505.98   1502.04 o 
   7   0  13    64462.02    45584.28   1664.48 o 
   9   0  13    11962.40     8801.07    910.75 o 
  11   0  13     1367.04      542.55    829.53 o 
 -12   1  13     4278.85     2971.59    877.18 o 
 -11   1  13     2759.33     2209.20    888.01 o 
 -10   1  13    18741.98    18158.77   1033.13 o 
  -9   1  13     3751.70     3744.81    890.18 o 
  -8   1  13     2724.85     3285.65    852.28 o 
  -7   1  13     2542.36     3757.81   1019.05 o 
  -6   1  13    35243.27    35309.32   1343.93 o 
  -5   1  13    19322.56    18742.48   1153.33 o 
  -4   1  13    55611.54    54826.11   1678.56 o 
  -3   1  13    15709.59    17272.93   1277.87 o 
  -2   1  13     1320.62     1860.49   1123.01 o 
  -1   1  13   135947.16   145557.16   2753.92 o 
   0   1  13   185717.86   199915.44   3163.27 o 
   1   1  13    22595.78    22789.43   1485.80 o 
   2   1  13    24669.50    24366.20   1715.38 o 
   3   1  13   143249.22   143731.31   2716.02 o 
   4   1  13    42295.07    47985.16   1824.76 o 
   5   1  13     2371.50     1426.23   1166.33 o 
   6   1  13    16969.82    15754.64   1283.29 o 
   7   1  13     5414.24     3898.59   1065.61 o 
   8   1  13    80648.35    79569.17   1655.82 o 
   9   1  13     9304.49    10563.02   1100.27 o 
  10   1  13     1742.84      856.61    920.50 o 
  11   1  13     2988.48     2900.12    807.87 o 
  12   1  13     4192.56     3469.75    879.35 o 
 -12   2  13      789.23      779.72    752.64 o 
 -11   2  13     2405.48     1956.88    785.13 o 
 -10   2  13     5480.15     5466.69    921.58 o 
  -9   2  13      790.59      699.58    914.00 o 
  -8   2  13     6817.81     6769.47    894.51 o 
  -7   2  13    18508.56    18139.28   1113.26 o 
  -6   2  13       43.10      406.10    920.50 o 
  -5   2  13   145004.23   140007.08   2340.24 o 
  -4   2  13   127366.27   120334.36   2252.52 o 
  -3   2  13     6020.83     6094.80   1217.23 o 
  -2   2  13    90156.80    94577.66   2211.37 o 
  -1   2  13   151409.97   149016.08   2695.44 o 
   0   2  13      443.19      301.06   1119.76 o 
   1   2  13      254.34      173.27   1247.55 o 
   2   2  13   285181.81   305371.25   3341.96 o 
   3   2  13     7770.77     7189.65   1365.59 o 
   4   2  13     1990.57     2724.68   1284.37 o 
   5   2  13    16479.12    13845.41    990.89 o 
   6   2  13    23384.61    29757.08   1463.05 o 
   7   2  13     9179.48    11000.53   1195.57 o 
   8   2  13     3013.52     4054.53   1020.13 o 
   9   2  13     3420.39     3692.83    951.91 o 
  10   2  13     5394.23     5987.59    984.39 o 
  11   2  13        0.42      265.32    829.53 o 
  12   2  13     1820.50     1999.11    909.67 o 
 -12   3  13     1664.62      976.81    898.84 o 
 -11   3  13      428.37      -49.82    824.12 o 
 -10   3  13     8708.93     8109.07    908.59 o 
  -9   3  13     5246.98     5339.99    864.19 o 
  -8   3  13     1487.49     1670.98    826.28 o 
  -7   3  13    28294.65    28850.66   1199.90 o 
  -6   3  13       10.77      695.25    955.15 o 
  -5   3  13    27594.84    27474.24   1429.48 o 
  -4   3  13    28892.00    27785.04   1443.56 o 
  -3   3  13      678.57     1077.53   1150.08 o 
  -2   3  13     3660.01     3336.54   1099.19 o 
  -1   3  13     9615.68    10921.47   1220.48 o 
   0   3  13    33588.07    30732.81   1471.72 o 
   1   3  13    65881.09    68688.85   1755.45 o 
   2   3  13    66783.66    67557.18   1921.14 o 
   3   3  13     8258.93     8014.85   1308.19 o 
   4   3  13    46365.30    32462.27   1446.81 o 
   5   3  13     8451.06    10704.88   1136.01 o 
   6   3  13       21.03       98.55   1013.63 o 
   7   3  13     9186.37    11168.38   1152.25 o 
   8   3  13    16177.09    18904.92   1160.91 o 
   9   3  13     1256.38     1808.51   1037.46 o 
  10   3  13     4026.05     4457.39    901.01 o 
  11   3  13       32.05        6.50    797.05 o 
  12   3  13     6520.38     5754.75    908.59 o 
 -12   4  13     1672.63     1260.54    869.60 o 
 -11   4  13     1906.90     2101.99    930.25 o 
 -10   4  13    16328.40    17414.79   1173.91 o 
  -9   4  13    12833.54     7551.36    916.17 o 
  -8   4  13     9762.63    11281.01    962.74 o 
  -7   4  13      600.89      645.43    815.46 o 
  -6   4  13    33596.80    33009.16   1282.20 o 
  -5   4  13     8262.17     9075.05    855.52 o 
  -4   4  13     2398.38     2476.69    797.05 o 
  -3   4  13     2060.21     2300.17   1110.02 o 
  -2   4  13    93142.72    90731.05   1957.96 o 
  -1   4  13    21127.83    22876.07   1368.84 o 
   0   4  13    10354.19    10576.01   1111.10 o 
   1   4  13    18382.83    16174.82   1198.82 o 
   2   4  13      699.51      235.00   1123.01 o 
   3   4  13    68423.57    71579.22   1780.36 o 
   4   4  13      181.04      -61.73   1034.21 o 
   5   4  13       95.94      347.62    957.32 o 
   6   4  13    37888.55    43252.71   1338.52 o 
   7   4  13    39344.26    37849.91   1316.86 o 
   8   4  13     2094.88     1833.42    908.59 o 
   9   4  13    36485.94    41682.44   1353.68 o 
  10   4  13     2094.09     2685.70    836.03 o 
  11   4  13       51.92      -16.24    771.05 o 
  12   4  13      823.06      847.94    777.55 o 
 -12   5  13      573.33      470.00    850.11 o 
 -11   5  13     1924.94     1610.33    891.26 o 
 -10   5  13     2168.51     2744.18    901.01 o 
  -9   5  13      342.68      302.14    829.53 o 
  -8   5  13    34912.95    37952.79   1486.88 o 
  -7   5  13    30597.78    31067.44   1147.92 o 
  -6   5  13    45728.38    45178.18   1238.89 o 
  -5   5  13    22270.80    20598.64    958.40 o 
  -4   5  13      457.78      244.74    741.82 o 
  -3   5  13       90.22      175.44    818.70 o 
  -2   5  13      172.82      558.80   1194.49 o 
  -1   5  13   113519.56   112854.48   2078.17 o 
   0   5  13    12112.45    13542.19   1249.72 o 
   1   5  13     9696.71     9318.72   1151.17 o 
   2   5  13   105755.77    90419.16   1750.03 o 
   3   5  13       78.61      -82.30   1009.30 o 
   4   5  13    28340.63    27400.60   1222.64 o 
   5   5  13     4725.49     3498.99    999.56 o 
   6   5  13    16585.58    17253.43   1076.44 o 
   7   5  13     6939.40     7928.22    965.98 o 
   8   5  13    11158.82    12602.20    997.39 o 
   9   5  13     1878.09     2250.35    849.03 o 
  10   5  13      993.08     1025.55    890.18 o 
  11   5  13     3251.68     3521.73    812.21 o 
 -11   6  13     1044.63     1657.98    951.91 o 
 -10   6  13    20754.82    23642.79   1395.91 o 
  -9   6  13    10814.34     9754.06    862.02 o 
  -8   6  13    20080.40    20650.62    984.39 o 
  -7   6  13    14596.63    15368.03    895.59 o 
  -6   6  13     7696.40     7110.60    787.30 o 
  -5   6  13     2182.68     2475.61    771.05 o 
  -4   6  13     9747.54     9821.20    871.77 o 
  -3   6  13     1692.18     1888.65    792.71 o 
  -2   6  13    64929.24    61258.78   1718.63 o 
  -1   6  13      544.68      423.43    968.15 o 
   0   6  13    77378.34    71025.84   1621.16 o 
   1   6  13     5340.70     5310.75    994.14 o 
   2   6  13     1015.29     1174.99    935.66 o 
   3   6  13     1360.85     1414.32    893.43 o 
   4   6  13    55896.42    57953.65   1516.12 o 
   5   6  13    56328.04    52925.54   1451.14 o 
   6   6  13    12480.63    14951.10   1015.80 o 
   7   6  13    24889.81    27324.80   1084.03 o 
   8   6  13      409.46      420.18    801.38 o 
   9   6  13     1159.08     1601.67    836.03 o 
  10   6  13      926.65     1990.45    858.77 o 
  11   6  13     3373.86     4152.00    814.37 o 
 -11   7  13      353.94      675.76    674.67 o 
 -10   7  13      406.48      823.04    703.91 o 
  -9   7  13     6082.97     5526.25    790.55 o 
  -8   7  13     9162.86     9914.33    899.92 o 
  -7   7  13     2558.16     3256.41    741.82 o 
  -6   7  13    15915.81    16149.92    911.84 o 
  -5   7  13     5020.77     5385.47    806.79 o 
  -4   7  13    29944.13    29797.15   1048.29 o 
  -3   7  13    79712.39    75005.65   1372.09 o 
  -2   7  13    30147.29    28453.22   1168.49 o 
  -1   7  13     9461.17     8589.90    957.32 o 
   0   7  13     1385.67     1437.06    892.34 o 
   1   7  13    15654.66    14425.87    999.56 o 
   2   7  13    49495.18    43389.16   1258.38 o 
   3   7  13     3916.80     5114.74    908.59 o 
   4   7  13    26208.13    26350.15   1160.91 o 
   5   7  13     5288.03     5476.44    917.25 o 
   6   7  13      590.05      510.07    841.45 o 
   7   7  13    25183.57    24403.02   1013.63 o 
   8   7  13     7395.67     8485.93    911.84 o 
   9   7  13      185.25      -43.32    772.14 o 
  10   7  13      217.82      558.80    751.56 o 
  11   7  13       52.21      557.72    706.08 o 
 -11   8  13     6407.36     6390.44    761.31 o 
 -10   8  13      860.36      627.02    695.25 o 
  -9   8  13     7673.55     8492.43    857.69 o 
  -8   8  13    45138.36    50950.26   1194.49 o 
  -7   8  13     1057.66     1071.03    579.37 o 
  -6   8  13      678.84     1124.09    689.83 o 
  -5   8  13     3929.53     3375.53    632.44 o 
  -4   8  13     2006.46     2518.92    740.73 o 
  -3   8  13     3579.98     4222.39    964.90 o 
  -2   8  13    11516.35     9382.61    798.13 o 
  -1   8  13     2702.25     2027.27    821.95 o 
   0   8  13    24009.23    22327.02   1065.61 o 
   1   8  13       81.15      138.62    807.87 o 
   2   8  13    11810.17    11693.61    955.15 o 
   3   8  13      844.13     1274.62    917.25 o 
   4   8  13    16037.14    15831.53   1080.78 o 
   5   8  13    34625.57    34895.64   1237.80 o 
   6   8  13     1717.49     1952.54    782.97 o 
   7   8  13     3150.57     3565.05    749.40 o 
   8   8  13     1776.60     1372.09    717.99 o 
   9   8  13     7782.25     8882.29    880.43 o 
  10   8  13     1929.50     1719.71    634.60 o 
  11   8  13     7058.08     8211.95    846.86 o 
 -10   9  13      980.98      785.13    658.43 o 
  -9   9  13     2867.37     2171.30    707.16 o 
  -8   9  13       38.42      689.83    712.58 o 
  -7   9  13     1006.64     1170.66    772.14 o 
  -6   9  13     5971.24     6312.47    768.89 o 
  -5   9  13     3995.92     3725.32    690.92 o 
  -4   9  13       89.03      438.59    705.00 o 
  -3   9  13      428.68      850.11    772.14 o 
  -2   9  13     4468.69     5304.25    807.87 o 
  -1   9  13    25649.12    25196.81   1073.20 o 
   0   9  13    22540.27    21268.98   1011.47 o 
   1   9  13    10304.83     9456.25    928.08 o 
   2   9  13     2716.01     2844.89    832.78 o 
   3   9  13    32412.19    32427.62   1170.66 o 
   4   9  13     1178.37     1581.10    847.94 o 
   5   9  13     5689.87     5449.36    846.86 o 
   6   9  13     7168.01     7659.65    847.94 o 
   7   9  13     3174.83     3319.22    705.00 o 
   8   9  13        9.96      590.20    673.59 o 
   9   9  13     9973.52    10808.84    901.01 o 
  10   9  13     4655.18     4751.95    747.23 o 
 -10  10  13     3016.64     2991.09    685.50 o 
  -9  10  13     1328.37      800.29    545.80 o 
  -8  10  13       10.31      241.50    666.01 o 
  -7  10  13     9219.33     8996.00    756.98 o 
  -6  10  13      185.30        8.66    462.42 o 
  -5  10  13    33132.48    33441.25    970.32 o 
  -4  10  13      547.65      766.72    546.89 o 
  -3  10  13    91729.11    75750.71   1377.50 o 
  -2  10  13     8896.55     8048.43    766.72 o 
  -1  10  13    18483.90    16557.10    915.09 o 
   0  10  13    10261.48    10072.44    901.01 o 
   1  10  13     3577.30     3829.28    799.21 o 
   2  10  13     2185.43     2175.63    785.13 o 
   3  10  13    33061.02    32825.05   1166.33 o 
   4  10  13    57499.52    59578.06   1339.60 o 
   5  10  13    69989.36    73572.92   1455.47 o 
   6  10  13     3520.43     3366.87    839.28 o 
   7  10  13    15071.31    15690.75    875.02 o 
   8  10  13       20.99      316.22    740.73 o 
   9  10  13     9153.62     9571.04    858.77 o 
  10  10  13     8500.01     5842.47    664.93 o 
  -9  11  13      151.40      589.12    676.84 o 
  -8  11  13     6988.67     7607.67    736.40 o 
  -7  11  13     2516.68     2793.99    739.65 o 
  -6  11  13     2559.73     3373.36    719.07 o 
  -5  11  13     1927.20     1495.54    545.80 o 
  -4  11  13    11825.69     9497.40    808.96 o 
  -3  11  13      137.36      179.77    749.40 o 
  -2  11  13    19711.64    18624.44    917.25 o 
  -1  11  13    51422.13    47341.89   1180.41 o 
   0  11  13    12411.29    13189.15    927.00 o 
   1  11  13    24577.37    24706.24    996.31 o 
   2  11  13     2833.94     2895.79    804.63 o 
   3  11  13      800.90     1699.14    854.44 o 
   4  11  13      663.56     1362.34    858.77 o 
   5  11  13      110.17      344.38    703.91 o 
   6  11  13     3157.97     3230.42    801.38 o 
   7  11  13      312.57      -89.88    686.59 o 
   8  11  13      279.44      198.18    755.89 o 
   9  11  13      575.05      859.86    657.35 o 
  -9  12  13     8483.55     8313.75    763.47 o 
  -8  12  13     4684.77     4307.94    695.25 o 
  -7  12  13     2178.93     2535.17    679.00 o 
  -6  12  13    11808.38    10099.52    786.22 o 
  -5  12  13    17305.13    18077.55    836.03 o 
  -4  12  13    18513.12    18291.97    989.81 o 
  -3  12  13     7598.04     7405.16    844.69 o 
  -2  12  13     2583.34     2652.13    837.11 o 
  -1  12  13     1174.04      800.29    764.56 o 
   0  12  13     5273.81     5018.35    845.78 o 
   1  12  13       92.49      188.43    666.01 o 
   2  12  13     8120.46     8373.31    829.53 o 
   3  12  13     1782.97     1812.84    727.74 o 
   4  12  13     8708.85     9330.63    889.10 o 
   5  12  13     1896.80     1794.43    717.99 o 
   6  12  13    19688.65    21354.54    960.57 o 
   7  12  13     5267.10     5312.91    839.28 o 
   8  12  13       72.68       84.47    709.33 o 
   9  12  13       27.80      148.36    635.69 o 
  -8  13  13       62.47      445.09    633.52 o 
  -7  13  13     4716.44     3927.83    673.59 o 
  -6  13  13      173.61      347.62    627.02 o 
  -5  13  13     8898.38     9703.16    747.23 o 
  -4  13  13        4.13       31.41    742.90 o 
  -3  13  13    41137.35    41908.77   1139.26 o 
  -2  13  13      862.27     1260.54    785.13 o 
  -1  13  13      555.23      883.68    782.97 o 
   0  13  13    62081.27    63064.05   1376.42 o 
   1  13  13     1893.82     1694.80    755.89 o 
   2  13  13     2344.13     2085.75    753.73 o 
   3  13  13    10783.13    10926.89    858.77 o 
   4  13  13     8465.93     8994.92    891.26 o 
   5  13  13      540.05      967.07    698.50 o 
   6  13  13    20230.35    22069.27    963.82 o 
   7  13  13     2939.72     2678.12    782.97 o 
   8  13  13       69.89       64.98    654.10 o 
  -7  14  13     4654.13     4604.67    684.42 o 
  -6  14  13     1882.63     1330.94    659.51 o 
  -5  14  13      933.66      905.34    647.60 o 
  -4  14  13    22994.21    27306.38   1063.45 o 
  -3  14  13      133.39     -345.46    715.82 o 
  -2  14  13      652.30     1234.55    805.71 o 
  -1  14  13    12487.02    11878.79    884.76 o 
   0  14  13      839.21      772.14    726.65 o 
   1  14  13    11869.00    13019.13    890.18 o 
   2  14  13     5539.89     7241.63    831.70 o 
   3  14  13       12.34       44.40    669.26 o 
   4  14  13     1103.03     1585.43    756.98 o 
   5  14  13     3534.61     3714.49    781.88 o 
   6  14  13     5490.94     5295.59    797.05 o 
   7  14  13    10171.98     8906.12    812.21 o 
  -6  15  13      534.28      554.47    608.61 o 
  -5  15  13    10154.95    11440.20    776.47 o 
  -4  15  13     1325.24     1414.32    771.05 o 
  -3  15  13     2205.23     2951.02    741.82 o 
  -2  15  13     3034.96     3606.20    818.70 o 
  -1  15  13     8208.04     6960.07    829.53 o 
   0  15  13      333.24      584.79    711.49 o 
   1  15  13     9795.81    10351.84    921.58 o 
   2  15  13    49307.41    54805.53   1244.30 o 
   3  15  13       42.27      212.26    683.34 o 
   4  15  13       40.47      363.87    696.33 o 
   5  15  13     5832.44     6107.79    795.96 o 
   6  15  13      133.72     -103.96    709.33 o 
  -5  16  13     2122.24     1851.83    674.67 o 
  -4  16  13      732.46     1129.51    727.74 o 
  -3  16  13     7781.03    10718.96    862.02 o 
  -2  16  13      359.70      472.16    752.64 o 
  -1  16  13      670.74      628.11    737.48 o 
   0  16  13     6427.54     6689.33    803.54 o 
   1  16  13       24.23     -101.80    724.49 o 
   2  16  13     1327.19     1966.62    753.73 o 
   3  16  13     2422.61     3622.44    724.49 o 
   4  16  13      224.87      161.36    656.26 o 
   5  16  13     2658.41     2783.16    750.48 o 
  -4  17  13     2436.70     2401.97    760.23 o 
  -3  17  13     2260.06     2291.51    761.31 o 
  -2  17  13     2611.45     3648.43    762.39 o 
  -1  17  13       27.02      106.13    739.65 o 
   0  17  13        7.78      170.02    714.74 o 
   1  17  13    13472.92    13715.46    899.92 o 
   2  17  13      741.36      752.64    674.67 o 
   3  17  13     6095.33     7092.19    833.87 o 
   4  17  13      598.95     1486.88    715.82 o 
  -1  18  13       28.25      262.07    929.16 o 
   0  18  13     4835.87     3950.57    820.87 o 
   1  18  13      165.44      139.70    673.59 o 
 -12   0  14      138.51      388.78    852.28 o 
 -10   0  14     5219.95     4341.51    934.58 o 
  -8   0  14    33130.49    30355.95   1184.74 o 
  -6   0  14    14067.02    14581.81   1121.93 o 
  -4   0  14   103171.65    99836.44   2013.19 o 
  -2   0  14     9681.00     9371.78   1127.34 o 
   0   0  14   381112.53   456480.66   4356.68 o 
   2   0  14    21362.86    26994.50   1720.79 o 
   4   0  14   133785.42   131238.50   2437.70 o 
   6   0  14   180409.36   122605.29   2052.18 o 
   8   0  14    69906.36    49333.43   1389.41 o 
  10   0  14    27264.19    25371.17   1195.57 o 
  12   0  14        7.90      223.09    746.15 o 
 -12   1  14       37.00      116.96    842.53 o 
 -11   1  14     3164.75     2876.29    892.34 o 
 -10   1  14     1578.13     1847.50    884.76 o 
  -9   1  14      674.11      586.95    950.82 o 
  -8   1  14      560.97      673.59    813.29 o 
  -7   1  14    37370.89    39403.93   1430.57 o 
  -6   1  14      365.88      188.43    806.79 o 
  -5   1  14    10475.72     9509.31   1001.72 o 
  -4   1  14    12094.25    11626.47   1052.62 o 
  -3   1  14   128474.67   125847.61   2318.58 o 
  -2   1  14    10180.43    10815.34   1298.45 o 
  -1   1  14    74998.59    77250.59   2096.58 o 
   0   1  14    30357.68    29257.85   1685.06 o 
   1   1  14     6917.82     7670.48   1406.74 o 
   2   1  14    62618.84    64890.97   2078.17 o 
   3   1  14   195110.95   195968.11   2915.28 o 
   4   1  14    41067.83    39481.90   1663.40 o 
   5   1  14     4368.57     3550.97    962.74 o 
   6   1  14     6043.49     5965.93   1168.49 o 
   7   1  14     7290.09     5766.67   1107.85 o 
   8   1  14      424.26     1093.77   1010.38 o 
   9   1  14     3351.78     3453.50    895.59 o 
  10   1  14     1491.79     2144.23    945.41 o 
  11   1  14     4473.97     3810.87    876.10 o 
  12   1  14     2251.79     1498.79    828.45 o 
 -12   2  14     5236.86     3979.81    935.66 o 
 -11   2  14     1262.23      728.82    774.30 o 
 -10   2  14     2641.46     2406.30    790.55 o 
  -9   2  14    12220.71    11758.58   1137.09 o 
  -8   2  14     1844.03     1956.88    773.22 o 
  -7   2  14    16796.41    17551.24   1090.52 o 
  -6   2  14   101861.99   103078.76   2084.66 o 
  -5   2  14       63.42      696.33    911.84 o 
  -4   2  14      400.31      458.08    987.64 o 
  -3   2  14   309807.94   307038.97   3455.67 o 
  -2   2  14    13158.57    12652.01   1343.93 o 
  -1   2  14   262971.00   249765.44   3199.01 o 
   0   2  14     5666.27     5701.69   1182.57 o 
   1   2  14    16069.67    17870.71   1417.57 o 
   2   2  14     9073.38     5761.25   1493.38 o 
   3   2  14    50360.63    48978.22   1741.37 o 
   4   2  14     9076.77     9854.77   1270.29 o 
   5   2  14    37641.43    47638.62   1601.67 o 
   6   2  14     4126.05     4392.41   1149.00 o 
   7   2  14     9687.67    11547.41   1178.24 o 
   8   2  14     5441.54     5713.60   1053.70 o 
   9   2  14      791.48     1141.42    896.68 o 
  10   2  14      299.90      327.05    909.67 o 
  11   2  14       34.21      246.91    831.70 o 
  12   2  14       13.78      440.76    807.87 o 
 -12   3  14      153.95      222.00    775.39 o 
 -11   3  14      158.58       -5.41    910.75 o 
 -10   3  14      514.51      825.20    819.79 o 
  -9   3  14    16232.25    15900.84   1007.14 o 
  -8   3  14     8434.30     9233.16   1006.05 o 
  -7   3  14     4656.15     4546.19    931.33 o 
  -6   3  14   111174.55   117741.79   1969.87 o 
  -5   3  14     4400.19     4241.88    991.97 o 
  -4   3  14     1966.45     2448.53   1088.36 o 
  -3   3  14     3648.72     3635.44   1136.01 o 
  -2   3  14    29841.76    28243.13   1406.74 o 
  -1   3  14    97511.96    98775.14   2071.67 o 
   0   3  14   172696.94   180709.47   2581.73 o 
   1   3  14     6545.18     6183.60   1243.22 o 
   2   3  14    19909.56    21188.85   1453.31 o 
   3   3  14    36691.64    37911.63   1570.27 o 
   4   3  14   167458.25   160082.66   2362.98 o 
   5   3  14      169.32      628.11   1054.79 o 
   6   3  14    22294.62    28259.38   1261.63 o 
   7   3  14    54148.25    58029.45   1521.53 o 
   8   3  14     2800.89     4858.08   1003.89 o 
   9   3  14     2187.06     2326.16    975.73 o 
  10   3  14     7543.52     8370.06    991.97 o 
  11   3  14        7.10      436.43    714.74 o 
  12   3  14      277.89      826.28    799.21 o 
 -12   4  14     1824.87     1836.67    895.59 o 
 -11   4  14     6091.46     6432.68    976.81 o 
 -10   4  14     2746.08     3189.26    880.43 o 
  -9   4  14      338.32      599.95    756.98 o 
  -8   4  14      207.58      530.64    751.56 o 
  -7   4  14    49260.44    51330.38   1412.16 o 
  -6   4  14     4019.12     3868.27   1024.46 o 
  -5   4  14    10937.66     9640.35    868.52 o 
  -4   4  14     5560.11     6055.81    816.54 o 
  -3   4  14    37891.01    35418.70   1434.90 o 
  -2   4  14    10409.60    10815.34   1184.74 o 
  -1   4  14    21017.85    21521.31   1346.10 o 
   0   4  14    13986.08    15857.52   1341.77 o 
   1   4  14   122806.48   123849.59   2018.60 o 
   2   4  14    55536.61    58825.41   1590.84 o 
   3   4  14    62363.96    64331.09   1696.97 o 
   4   4  14    54595.18    54825.03   1529.11 o 
   5   4  14     4311.36     5032.43   1063.45 o 
   6   4  14      784.51     1557.27    938.91 o 
   7   4  14       73.71      120.21    909.67 o 
   8   4  14     7735.68     9980.39   1016.88 o 
   9   4  14    19502.58    24303.38   1129.51 o 
  10   4  14    20223.90    27313.96   1225.89 o 
  11   4  14      398.03      705.00    781.88 o 
 -11   5  14     3063.40     3709.08    995.22 o 
 -10   5  14     2146.18     2292.59    897.76 o 
  -9   5  14     1186.51     1571.35    907.51 o 
  -8   5  14    11872.44     6117.54    892.34 o 
  -7   5  14     2699.17     3252.07    768.89 o 
  -6   5  14    49695.44    47143.71   1200.98 o 
  -5   5  14     5255.90     4877.57    795.96 o 
  -4   5  14        8.39     -141.87    712.58 o 
  -3   5  14       45.40       -6.50    640.02 o 
  -2   5  14    51891.04    48059.89   1683.97 o 
  -1   5  14      201.87      705.00   1103.52 o 
   0   5  14    42058.49    38800.73   1463.05 o 
   1   5  14     1892.03     1685.06   1091.61 o 
   2   5  14     6148.99     5860.88   1112.18 o 
   3   5  14     5454.83     4763.86   1028.79 o 
   4   5  14     6764.33     5510.01    823.04 o 
   5   5  14     2877.04     2430.12   1046.12 o 
   6   5  14      381.18      698.50    875.02 o 
   7   5  14      291.78      515.48    842.53 o 
   8   5  14     5860.64     6586.45   1035.29 o 
   9   5  14      449.32      844.69    829.53 o 
  10   5  14      823.37     -159.19    780.80 o 
  11   5  14    13171.67    12818.79    969.23 o 
 -11   6  14     6055.78     7202.65    941.08 o 
 -10   6  14     3113.24     3484.91    767.81 o 
  -9   6  14      385.88      829.53    769.97 o 
  -8   6  14     6789.68     6739.15    878.27 o 
  -7   6  14    11517.77    11978.42    862.02 o 
  -6   6  14    22746.99    23970.92    999.56 o 
  -5   6  14     5530.75     5468.86    785.13 o 
  -4   6  14    16790.67    15194.76    931.33 o 
  -3   6  14    55118.76    51812.28   1244.30 o 
  -2   6  14        2.74       19.49    994.14 o 
  -1   6  14     4153.47     4223.47    989.81 o 
   0   6  14   154826.70   146622.78   2106.32 o 
   1   6  14    12890.95    11676.28   1069.95 o 
   2   6  14     7176.70     5756.92    974.65 o 
   3   6  14    25150.30    26198.54   1206.40 o 
   4   6  14    69630.55    70934.88   1591.92 o 
   5   6  14     1199.38      702.83    914.00 o 
   6   6  14      240.78     1224.81    962.74 o 
   7   6  14    21667.95    22027.04   1080.78 o 
   8   6  14       75.58      679.00    782.97 o 
   9   6  14     1655.41     2071.67    794.88 o 
  10   6  14     6029.81     7132.26    864.19 o 
  11   6  14      484.37      664.93    722.32 o 
 -11   7  14        4.54      837.11    690.92 o 
 -10   7  14     1612.08     1379.67    732.07 o 
  -9   7  14    13027.54    14198.45    890.18 o 
  -8   7  14    17021.36    19079.27    936.74 o 
  -7   7  14       91.08      197.10    723.41 o 
  -6   7  14     6366.33     7446.31    802.46 o 
  -5   7  14    15867.30    14568.82    903.17 o 
  -4   7  14    57363.02    53489.76   1223.72 o 
  -3   7  14    39559.35    31957.62    977.90 o 
  -2   7  14    45735.34    42287.80   1301.70 o 
  -1   7  14     2257.17     2496.18    867.44 o 
   0   7  14    16495.32    13318.02    908.59 o 
   1   7  14     2497.08     2301.25    853.36 o 
   2   7  14      630.86     1045.04    896.68 o 
   3   7  14     5369.85     5049.76    961.65 o 
   4   7  14     4323.94     4396.74    999.56 o 
   5   7  14      149.34      -75.81    821.95 o 
   6   7  14    12404.28    11517.09    985.48 o 
   7   7  14       27.53      113.71    765.64 o 
   8   7  14      867.65      311.89    769.97 o 
   9   7  14      144.96      773.22    735.32 o 
  10   7  14       13.70     -194.93    852.28 o 
  11   7  14    12765.93    12874.02    944.33 o 
 -11   8  14       19.29       57.40    833.87 o 
 -10   8  14    16785.39    15505.56    873.93 o 
  -9   8  14     1050.48     1114.35    717.99 o 
  -8   8  14       26.70      629.19    722.32 o 
  -7   8  14     8165.11     8142.64    792.71 o 
  -6   8  14     7157.07     7852.41    780.80 o 
  -5   8  14     1931.69     2041.35    741.82 o 
  -4   8  14     4903.92     4526.70    728.82 o 
  -3   8  14    12756.41    11691.44    984.39 o 
  -2   8  14    19613.37    15558.63    868.52 o 
  -1   8  14    65690.27    60443.33   1338.52 o 
   0   8  14     4895.33     4053.45    734.23 o 
   1   8  14     2629.05     2514.59    818.70 o 
   2   8  14    49859.12    41787.49   1174.99 o 
   3   8  14       20.35      183.02    831.70 o 
   4   8  14       27.73     -193.85    844.69 o 
   5   8  14      801.08      701.75    872.85 o 
   6   8  14     4865.17     4381.58    826.28 o 
   7   8  14      726.80      878.27    743.98 o 
   8   8  14      925.43     1826.92    723.41 o 
   9   8  14     1030.53      982.23    699.58 o 
  10   8  14     6547.89     7561.10    826.28 o 
 -10   9  14    22470.40    20796.82    923.75 o 
  -9   9  14      640.11      780.80    701.75 o 
  -8   9  14     7560.07     8411.21    801.38 o 
  -7   9  14    10973.71    10843.50    793.80 o 
  -6   9  14      655.23      767.81    703.91 o 
  -5   9  14      353.37      727.74    660.59 o 
  -4   9  14    63050.49    48853.68   1064.53 o 
  -3   9  14    31031.39    28791.10   1104.60 o 
  -2   9  14    18058.25    17059.59    923.75 o 
  -1   9  14    19965.85    19721.46   1052.62 o 
   0   9  14     2117.93     2478.85    847.94 o 
   1   9  14     1513.22     1445.73    810.04 o 
   2   9  14     2929.47     3144.86    882.60 o 
   3   9  14    16295.99    16334.02   1006.05 o 
   4   9  14      573.88      817.62    846.86 o 
   5   9  14    21056.90    19342.43    994.14 o 
   6   9  14    14004.54    13313.69    929.16 o 
   7   9  14      604.43      262.07    676.84 o 
   8   9  14      172.48      347.62    679.00 o 
   9   9  14     2969.74     3502.23    799.21 o 
  10   9  14     3358.16     4005.80    782.97 o 
 -10  10  14     2339.68     2105.24    676.84 o 
  -9  10  14     2012.64     1868.08    742.90 o 
  -8  10  14    12272.53    13919.05    821.95 o 
  -7  10  14     5758.06     6034.15    762.39 o 
  -6  10  14     7227.54     7106.27    724.49 o 
  -5  10  14        0.14     -220.92    688.75 o 
  -4  10  14    31449.27    29202.62    923.75 o 
  -3  10  14     4719.10     4431.40    813.29 o 
  -2  10  14       19.67      350.87    766.72 o 
  -1  10  14    24636.98    20477.35    976.81 o 
   0  10  14    44836.91    42654.92   1149.00 o 
   1  10  14    17099.85    15950.65    955.15 o 
   2  10  14    15837.66    16010.21    944.33 o 
   3  10  14     6441.27     6273.48    917.25 o 
   4  10  14    10941.81    12098.63    971.40 o 
   5  10  14     2903.22     3150.28    843.61 o 
   6  10  14    12226.34    10084.36    763.47 o 
   7  10  14     6776.90     6887.51    879.35 o 
   8  10  14       76.52      132.12    663.84 o 
   9  10  14     5424.58     5594.48    814.37 o 
  10  10  14     1168.99     1152.25    709.33 o 
  -9  11  14     2678.21     2671.62    714.74 o 
  -8  11  14     2059.65     1674.23    697.41 o 
  -7  11  14       39.45      466.75    658.43 o 
  -6  11  14     1005.51     1180.41    662.76 o 
  -5  11  14     1461.11     1711.05    670.34 o 
  -4  11  14    25103.08    25779.44    903.17 o 
  -3  11  14    72886.53    73470.04   1430.57 o 
  -2  11  14      234.23      733.15    717.99 o 
  -1  11  14    65979.63    66240.31   1300.61 o 
   0  11  14    17995.40    17593.48    959.49 o 
   1  11  14      368.67      705.00    720.16 o 
   2  11  14     8215.68     7633.66    814.37 o 
   3  11  14    28056.09    30394.94   1042.87 o 
   4  11  14    27414.25    25576.93    999.56 o 
   5  11  14      488.78      873.93    689.83 o 
   6  11  14      999.98      869.60    742.90 o 
   7  11  14      900.31     1193.40    716.91 o 
   8  11  14       74.28      227.42    677.92 o 
   9  11  14     1146.71      672.51    632.44 o 
  -9  12  14        2.36      421.26    688.75 o 
  -8  12  14     2563.97     1581.10    689.83 o 
  -7  12  14     3633.41     3413.43    683.34 o 
  -6  12  14     5080.44     6014.66    705.00 o 
  -5  12  14     1331.51     1862.66    657.35 o 
  -4  12  14      616.72      995.22    787.30 o 
  -3  12  14     1062.76     1401.33    771.05 o 
  -2  12  14    12548.71    13064.61    917.25 o 
  -1  12  14     5162.86     5299.92    802.46 o 
   0  12  14     1899.25     2622.89    749.40 o 
   1  12  14    19570.51    20730.76    977.90 o 
   2  12  14     2018.33     2314.25    725.57 o 
   3  12  14     4062.64     4159.58    794.88 o 
   4  12  14     1189.41     1036.38    631.36 o 
   5  12  14    15097.59    16931.80    935.66 o 
   6  12  14      456.16     1115.43    712.58 o 
   7  12  14    17694.20    16598.25    906.42 o 
   8  12  14      324.35      329.21    653.01 o 
   9  12  14      330.07      105.05    645.43 o 
  -8  13  14      681.67      944.33    633.52 o 
  -7  13  14     1899.87     2483.19    649.77 o 
  -6  13  14      396.83     1576.76    624.86 o 
  -5  13  14     6603.15     7080.27    694.17 o 
  -4  13  14     2120.60     2746.34    772.14 o 
  -3  13  14      596.61      859.86    733.15 o 
  -2  13  14      251.87      643.27    711.49 o 
  -1  13  14    28464.12    28244.21   1001.72 o 
   0  13  14     9403.30    10345.34    828.45 o 
   1  13  14      442.36      807.87    811.12 o 
   2  13  14     5887.20     7034.79    785.13 o 
   3  13  14     2017.63     2181.05    736.40 o 
   4  13  14      194.04      571.79    695.25 o 
   5  13  14    11460.75    12114.87    816.54 o 
   6  13  14      415.25      317.30    694.17 o 
   7  13  14    15852.59    15883.51    949.74 o 
   8  13  14       58.62      174.35    655.18 o 
  -7  14  14     5938.81     6665.51    703.91 o 
  -6  14  14      718.34     1088.36    620.53 o 
  -5  14  14    20030.41    22184.07    846.86 o 
  -4  14  14     1895.53     1546.44    754.81 o 
  -3  14  14     4848.57     5519.76    791.63 o 
  -2  14  14     8949.51     8876.88    849.03 o 
  -1  14  14      829.85      650.85    715.82 o 
   0  14  14     2279.81     2620.72    768.89 o 
   1  14  14      164.19      501.40    709.33 o 
   2  14  14       16.36      -34.65    668.18 o 
   3  14  14      245.88      583.71    664.93 o 
   4  14  14    18146.65    17220.95    897.76 o 
   5  14  14      319.03      259.91    761.31 o 
   6  14  14    16553.61    18613.61    937.83 o 
   7  14  14      106.13       27.07    738.57 o 
  -6  15  14     2582.89     2176.71    638.94 o 
  -5  15  14      109.85       44.40    614.03 o 
  -4  15  14      760.61     1229.14    758.06 o 
  -3  15  14      650.85      889.10    721.24 o 
  -2  15  14      696.07      997.39    736.40 o 
  -1  15  14     1572.07     2067.34    786.22 o 
   0  15  14       28.04      122.37    712.58 o 
   1  15  14     9204.58    10789.35    814.37 o 
   2  15  14     4494.03     5081.16    738.57 o 
   3  15  14     9156.26    11550.66    839.28 o 
   4  15  14        0.54      606.45    682.25 o 
   5  15  14     2742.17     2654.29    719.07 o 
   6  15  14     2895.45     3125.37    692.00 o 
  -5  16  14       33.10      220.92    617.28 o 
  -4  16  14    13341.96    14541.75    921.58 o 
  -3  16  14     1388.74     2056.51    781.88 o 
  -2  16  14      346.74      803.54    693.08 o 
  -1  16  14      365.39      196.01    713.66 o 
   0  16  14    14032.42    15989.64    883.68 o 
   1  16  14    11130.26    12779.80    826.28 o 
   2  16  14     2291.33     3058.23    730.99 o 
   3  16  14      661.91     1141.42    735.32 o 
   4  16  14     1835.91     1572.43    722.32 o 
   5  16  14       60.56      134.28    656.26 o 
  -3  17  14     1748.13     2295.84    712.58 o 
  -2  17  14      338.84      137.53    709.33 o 
  -1  17  14       16.67      228.50    703.91 o 
   0  17  14     5165.72     5611.81    799.21 o 
   1  17  14    11522.36    13000.72    881.51 o 
   2  17  14     6501.33     6408.85    771.05 o 
   3  17  14     2959.20     3438.34    735.32 o 
 -11   0  15     1885.44     1508.54    879.35 o 
  -9   0  15     4804.02     4365.34   1028.79 o 
  -7   0  15    25382.83    25398.24   1238.89 o 
  -5   0  15     8158.77     7904.39    941.08 o 
  -3   0  15    27672.67    29048.84   1375.34 o 
  -1   0  15   366508.66   406503.97   3994.97 o 
   1   0  15    20217.92    20241.27   1552.94 o 
   3   0  15   244196.09   276701.47   3300.81 o 
   5   0  15   101941.29    89912.34   1892.98 o 
   7   0  15      468.50     -462.42    963.82 o 
   9   0  15    13794.99    12334.71   1093.77 o 
  11   0  15       11.83      279.40    892.34 o 
 -12   1  15     3148.23     2215.70    752.64 o 
 -11   1  15     2927.54     2765.83    820.87 o 
 -10   1  15     2465.04     3036.57    895.59 o 
  -9   1  15       23.48      188.43    889.10 o 
  -8   1  15       48.52      244.74    799.21 o 
  -7   1  15    13966.08    13592.01   1115.43 o 
  -6   1  15    55311.12    58964.03   1677.48 o 
  -5   1  15     5994.14     5878.21    981.15 o 
  -4   1  15    54911.25    53499.50   1543.19 o 
  -3   1  15   113003.39   113561.64   2176.71 o 
  -2   1  15      957.52     1093.77   1111.10 o 
  -1   1  15    47406.09    48175.76   1722.96 o 
   0   1  15   115902.95   120676.56   2334.82 o 
   1   1  15      631.43     2426.87   1303.86 o 
   2   1  15   205227.66   203111.20   2982.42 o 
   3   1  15    30444.84    32992.91   1829.09 o 
   4   1  15    13947.51    14023.02   1381.83 o 
   5   1  15    14970.68    12953.07   1231.31 o 
   6   1  15    48814.36    35248.68   1429.48 o 
   7   1  15    33929.80    30068.97   1375.34 o 
   8   1  15    10697.94    10674.56   1132.76 o 
   9   1  15     1268.41     1941.72    976.81 o 
  10   1  15     2210.28     1937.38    886.93 o 
  11   1  15      536.96      768.89    827.37 o 
  12   1  15       60.37      849.03    785.13 o 
 -12   2  15      122.56      153.78    847.94 o 
 -11   2  15     4841.21     4362.09    860.94 o 
 -10   2  15      617.61      713.66    760.23 o 
  -9   2  15       81.09      216.59    812.21 o 
  -8   2  15      838.43     1180.41    946.49 o 
  -7   2  15    39269.13    41238.43   1472.80 o 
  -6   2  15    23466.70    25343.01   1274.62 o 
  -5   2  15     5287.55     5597.73   1032.04 o 
  -4   2  15      282.90      756.98    893.43 o 
  -3   2  15     3239.32     2864.38   1065.61 o 
  -2   2  15     2266.01     2784.24   1106.77 o 
  -1   2  15    19571.72    18604.95   1461.97 o 
   0   2  15     8599.08     8513.01   1232.39 o 
   1   2  15    99898.33   105381.09   2201.62 o 
   2   2  15     3257.80     3738.32   1381.83 o 
   3   2  15     7391.12     4932.80   1294.12 o 
   4   2  15   223076.06   288299.75   2951.02 o 
   5   2  15     5468.97     6281.06   1112.18 o 
   6   2  15     3275.95     3724.24   1125.18 o 
   7   2  15     3527.38     3480.58   1034.21 o 
   8   2  15     7565.54     8699.27   1061.28 o 
   9   2  15       49.45      468.91    951.91 o 
  10   2  15    21799.07    25787.02   1177.16 o 
  11   2  15      283.20      436.43    886.93 o 
  12   2  15      897.11      921.58    860.94 o 
 -12   3  15     1024.22      281.56    764.56 o 
 -11   3  15     9384.48     9720.49   1013.63 o 
 -10   3  15      227.65      164.61    776.47 o 
  -9   3  15    11279.53    12170.10   1049.37 o 
  -8   3  15       35.68     -148.36    857.69 o 
  -7   3  15    13368.24    13340.76    989.81 o 
  -6   3  15    12144.65    12083.47   1069.95 o 
  -5   3  15      109.47       17.33    935.66 o 
  -4   3  15     4700.11     4589.51   1063.45 o 
  -3   3  15    47425.87    42803.28   1603.84 o 
  -2   3  15     2759.75     3287.81   1107.85 o 
  -1   3  15    65122.37    66563.04   1843.17 o 
   0   3  15    15290.74    14520.09   1352.59 o 
   1   3  15     4513.02     5473.19   1210.73 o 
   2   3  15     1080.98     1695.89   1268.13 o 
   3   3  15    55830.98    55045.94   1621.16 o 
   4   3  15     1540.43     1496.63   1181.49 o 
   5   3  15     8837.57    10415.74   1098.10 o 
   6   3  15    30689.33    33770.46   1309.28 o 
   7   3  15    20518.46    26377.22   1234.55 o 
   8   3  15     3603.94     4785.52    997.39 o 
   9   3  15    16000.48    19220.05   1151.17 o 
  10   3  15    14305.77    19116.09   1091.61 o 
  11   3  15     8536.84     8909.36    931.33 o 
 -12   4  15       78.17       38.99    864.19 o 
 -11   4  15     5844.84     5802.40    995.22 o 
 -10   4  15     8254.75     7340.18    980.06 o 
  -9   4  15     5133.39     6555.05    903.17 o 
  -8   4  15      140.83      412.60    773.22 o 
  -7   4  15    27134.44    25913.72   1156.58 o 
  -6   4  15     2947.73     3227.17    978.98 o 
  -5   4  15     8473.28     7197.23    810.04 o 
  -4   4  15    65945.94    62604.88   1303.86 o 
  -3   4  15    92280.45    88705.95   1825.84 o 
  -2   4  15     9952.41     9231.00   1117.60 o 
  -1   4  15     1488.20     2746.34   1087.27 o 
   0   4  15   235962.31   233120.59   2745.26 o 
   1   4  15    90815.21    89553.90   1861.58 o 
   2   4  15       32.37     -355.20   1090.52 o 
   3   4  15      524.74      292.39   1046.12 o 
   4   4  15    16560.44    16831.09   1178.24 o 
   5   4  15     9151.91    10966.95   1098.10 o 
   6   4  15     4435.35     6168.44   1001.72 o 
   7   4  15    38678.48    46279.53   1326.60 o 
   8   4  15      272.82      296.73    886.93 o 
   9   4  15     1192.49     1636.33    880.43 o 
  10   4  15      540.35      309.72    847.94 o 
  11   4  15     4226.77     4319.86    869.60 o 
 -11   5  15      842.16     1066.70    886.93 o 
 -10   5  15    13104.52    14918.61   1208.56 o 
  -9   5  15     1453.65     1837.75   1011.47 o 
  -8   5  15     3625.57     3009.50    636.77 o 
  -7   5  15     2588.14     2438.79    832.78 o 
  -6   5  15    28685.78    25897.48   1007.14 o 
  -5   5  15    15003.74    14040.34    892.34 o 
  -4   5  15    10186.71     8859.55    833.87 o 
  -3   5  15     1397.09     1432.73   1041.79 o 
  -2   5  15     3975.95     4486.63   1081.86 o 
  -1   5  15     2016.85     1343.93   1073.20 o 
   0   5  15     2411.23     2516.76   1006.05 o 
   1   5  15    59305.58    60180.18   1565.93 o 
   2   5  15    20977.02    20361.47   1186.90 o 
   3   5  15    17116.65    17133.23   1162.00 o 
   4   5  15      349.61      618.36    927.00 o 
   5   5  15       41.47      481.91    932.41 o 
   6   5  15    11968.09    12957.40   1017.97 o 
   7   5  15     9789.06    11721.77    982.23 o 
   8   5  15     2953.07     4423.82    881.51 o 
   9   5  15     4221.85     4562.44    813.29 o 
  10   5  15     4414.94     5876.04    954.07 o 
  11   5  15      136.19      297.81    779.72 o 
 -11   6  15    10520.94    10543.52    922.67 o 
 -10   6  15      126.99      562.05    780.80 o 
  -9   6  15     1060.49      819.79    721.24 o 
  -8   6  15     3498.50     5162.38    845.78 o 
  -7   6  15     1515.69     1701.30    712.58 o 
  -6   6  15    12683.90    12043.40    863.10 o 
  -5   6  15     1819.72     2275.26    780.80 o 
  -4   6  15   124357.01   116299.32   1623.33 o 
  -3   6  15     6840.45     6803.04    838.20 o 
  -2   6  15      425.61      741.82    976.81 o 
  -1   6  15    13899.96    14866.63   1063.45 o 
   0   6  15    19983.64    17960.60   1089.44 o 
   1   6  15    23452.54    24345.62   1180.41 o 
   2   6  15    68683.27    69563.87   1505.29 o 
   3   6  15    31050.65    32642.04   1247.55 o 
   4   6  15     2465.21     1946.05    980.06 o 
   5   6  15     5857.43     5473.19    937.83 o 
   6   6  15    37307.58    38976.17   1243.22 o 
   7   6  15      747.23     1374.25    815.46 o 
   8   6  15      735.68      943.24    903.17 o 
   9   6  15     4669.36     4302.53    842.53 o 
  10   6  15       72.62      275.07    776.47 o 
  11   6  15       10.54     -115.87    719.07 o 
 -11   7  15     9795.20     8936.44    829.53 o 
 -10   7  15    11892.15    10546.77    846.86 o 
  -9   7  15      886.04     1464.14    708.24 o 
  -8   7  15    11687.52    12270.82    906.42 o 
  -7   7  15     5494.03     5454.78    780.80 o 
  -6   7  15    10663.45    10670.23    815.46 o 
  -5   7  15     2937.61     2226.53    771.05 o 
  -4   7  15    34204.71    32146.05   1060.20 o 
  -3   7  15    41330.63    39873.93   1123.01 o 
  -2   7  15     3697.90     3624.61    934.58 o 
  -1   7  15    15992.89    15780.63   1000.64 o 
   0   7  15     5400.72     5949.68    922.67 o 
   1   7  15     5975.40     5938.85    918.33 o 
   2   7  15       10.51      471.08    894.51 o 
   3   7  15   162727.94   143610.03   1883.24 o 
   4   7  15    18691.71    20507.67   1106.77 o 
   5   7  15     1486.42     1468.47    838.20 o 
   6   7  15      178.29      420.18    863.10 o 
   7   7  15     6286.35     6514.98    828.45 o 
   8   7  15     4730.93     4531.03    747.23 o 
   9   7  15     3031.20     3375.53    784.05 o 
  10   7  15     6536.99     7625.00    855.52 o 
  11   7  15     5096.43     4721.63    818.70 o 
 -11   8  15     1995.85     2124.73    719.07 o 
 -10   8  15       95.98      373.62    695.25 o 
  -9   8  15     1812.01     1954.71    719.07 o 
  -8   8  15     2911.03     4355.59    841.45 o 
  -7   8  15     5720.37     5631.30    755.89 o 
  -6   8  15     9349.87     9171.44    788.38 o 
  -5   8  15     3466.97     3184.93    721.24 o 
  -4   8  15      672.89     1235.64    743.98 o 
  -3   8  15   114825.44   108911.49   2073.83 o 
  -2   8  15    35911.59    33340.54   1129.51 o 
  -1   8  15    34257.34    31877.48   1092.69 o 
   0   8  15     3865.43     3709.08    827.37 o 
   1   8  15     8727.00     8634.30    879.35 o 
   2   8  15     2265.15     1732.71    880.43 o 
   3   8  15    12798.41    13801.01    993.06 o 
   4   8  15    15852.21    15858.60   1026.63 o 
   5   8  15    12374.04    11487.85    958.40 o 
   6   8  15     5490.16     4600.34    829.53 o 
   7   8  15     6393.38     7080.27    838.20 o 
   8   8  15     3706.20     4003.64    768.89 o 
   9   8  15     8522.44     9312.22    836.03 o 
  10   8  15     5021.53     6723.99    902.09 o 
 -10   9  15     4525.07     4725.96    728.82 o 
  -9   9  15    11328.34    12230.75    802.46 o 
  -8   9  15     1703.64     1584.34    711.49 o 
  -7   9  15    13542.16    13337.51    825.20 o 
  -6   9  15    19893.36    20853.13    881.51 o 
  -5   9  15    16560.03    17547.99    876.10 o 
  -4   9  15    72827.59    68627.13   1212.90 o 
  -3   9  15       31.37      495.99    918.33 o 
  -2   9  15      311.83      290.23    747.23 o 
  -1   9  15    38955.99    36371.69   1179.32 o 
   0   9  15    35097.68    32554.32   1150.08 o 
   1   9  15      301.47      406.10    777.55 o 
   2   9  15    17209.25    16591.76   1067.78 o 
   3   9  15     4789.21     4837.50    852.28 o 
   4   9  15    14086.96    12921.67    896.68 o 
   5   9  15     2479.30     2398.72    816.54 o 
   6   9  15    19951.70    18970.98    994.14 o 
   7   9  15     3314.77     3389.61    769.97 o 
   8   9  15      937.48     1225.89    735.32 o 
   9   9  15     3806.82     4633.91    849.03 o 
  10   9  15     2054.95     2287.17    717.99 o 
 -10  10  15     1261.36      752.64    674.67 o 
  -9  10  15     2924.28     2490.77    686.59 o 
  -8  10  15     5885.03     5658.37    725.57 o 
  -7  10  15     1121.42      550.13    674.67 o 
  -6  10  15     1282.11     1469.55    653.01 o 
  -5  10  15     8355.52     9224.50    751.56 o 
  -4  10  15    20896.60    19955.37    905.34 o 
  -3  10  15     4074.45     4769.28    801.38 o 
  -2  10  15       37.72      455.92    762.39 o 
  -1  10  15    80359.39    79034.20   1442.48 o 
   0  10  15       70.35       59.56    787.30 o 
   1  10  15    49576.61    48672.83   1211.81 o 
   2  10  15    11032.40    11495.43    898.84 o 
   3  10  15    48827.45    52349.42   1291.95 o 
   4  10  15      360.34      379.03    797.05 o 
   5  10  15     7076.63     7744.12    902.09 o 
   6  10  15        4.84      153.78    651.93 o 
   7  10  15     2913.46     3321.38    794.88 o 
   8  10  15     1068.70     1088.36    709.33 o 
   9  10  15      467.33     1033.13    739.65 o 
  10  10  15     1763.24     1817.18    776.47 o 
  -9  11  15     1150.93      971.40    675.76 o 
  -8  11  15     2958.92     3073.39    695.25 o 
  -7  11  15      247.02      601.03    683.34 o 
  -6  11  15      362.81      482.99    650.85 o 
  -5  11  15     5038.96     5152.64    713.66 o 
  -4  11  15    22571.27    22438.56    870.69 o 
  -3  11  15     6850.84     5874.96    710.41 o 
  -2  11  15     4047.71     3051.73    671.42 o 
  -1  11  15      663.91     1164.16    738.57 o 
   0  11  15    14942.78    16031.87    912.92 o 
   1  11  15     6080.51     6859.35    808.96 o 
   2  11  15    17241.38    17432.12    908.59 o 
   3  11  15     7540.69     8033.26    858.77 o 
   4  11  15      615.19      778.64    647.60 o 
   5  11  15    18236.11    18823.70   1015.80 o 
   6  11  15    20792.14    20556.41   1003.89 o 
   7  11  15    15103.25    13113.34    875.02 o 
   8  11  15     5584.51     6078.55    821.95 o 
   9  11  15      503.81      110.46    552.30 o 
  -9  12  15       15.52      351.96    643.27 o 
  -8  12  15    12825.59    14866.63    813.29 o 
  -7  12  15     2529.85     2481.02    573.96 o 
  -6  12  15     3749.49     2764.75    578.29 o 
  -5  12  15       71.16      232.83    623.77 o 
  -4  12  15    12908.24    14058.75    792.71 o 
  -3  12  15     5729.78     5928.02    805.71 o 
  -2  12  15     1630.40     2039.18    762.39 o 
  -1  12  15      139.86     -189.51    714.74 o 
   0  12  15    71650.05    73513.36   1338.52 o 
   1  12  15    19382.21    18910.33    928.08 o 
   2  12  15    27868.07    29654.20   1007.14 o 
   3  12  15      640.17      799.21    734.23 o 
   4  12  15     9673.77    10835.92    920.50 o 
   5  12  15     2064.99     2349.98    756.98 o 
   6  12  15    50031.53    52758.77   1237.80 o 
   7  12  15      627.07      789.46    694.17 o 
   8  12  15      501.90      597.78    663.84 o 
  -8  13  15     2274.45     1711.05    672.51 o 
  -7  13  15      185.49      383.36    658.43 o 
  -6  13  15    12868.97    13214.06    787.30 o 
  -5  13  15      486.72      118.04    618.36 o 
  -4  13  15     4521.19     5391.97    882.60 o 
  -3  13  15       17.98       36.82    713.66 o 
  -2  13  15     4104.25     4570.02    780.80 o 
  -1  13  15    31297.24    32909.53   1056.95 o 
   0  13  15     9086.87     9684.75    854.44 o 
   1  13  15     4858.84     5525.17    825.20 o 
   2  13  15      593.48      254.49    710.41 o 
   3  13  15     3958.03     4665.31    748.31 o 
   4  13  15     7526.76     7999.69    804.63 o 
   5  13  15     3565.22     3952.74    741.82 o 
   6  13  15     8282.68     7414.90    817.62 o 
   7  13  15      233.30      415.85    684.42 o 
   8  13  15     2175.73     2006.69    694.17 o 
  -7  14  15      235.08      216.59    638.94 o 
  -6  14  15     3989.87     3756.73    653.01 o 
  -5  14  15      680.69     1314.69    632.44 o 
  -4  14  15    15167.95    16204.06    929.16 o 
  -3  14  15       26.33      599.95    787.30 o 
  -2  14  15       22.89      -24.91    602.12 o 
  -1  14  15     4222.30     4248.38    780.80 o 
   0  14  15     1298.02      742.90    733.15 o 
   1  14  15      187.99      526.31    709.33 o 
   2  14  15       37.42      167.86    663.84 o 
   3  14  15      764.32      941.08    650.85 o 
   4  14  15      759.94     1307.11    692.00 o 
   5  14  15    12161.73    13073.28    855.52 o 
   6  14  15     5216.68     5989.75    792.71 o 
   7  14  15     2437.00     2905.53    758.06 o 
  -6  15  15    11189.43     8894.20    640.02 o 
  -5  15  15       85.73      180.85    615.11 o 
  -4  15  15      800.50      595.62    638.94 o 
  -3  15  15    14066.18    17151.64    910.75 o 
  -2  15  15       12.03      479.74    681.17 o 
  -1  15  15      326.35      419.10    700.66 o 
   0  15  15      172.84      325.97    713.66 o 
   1  15  15     1557.40     1037.46    693.08 o 
   2  15  15    11749.33    11592.90    842.53 o 
   3  15  15     5371.78     7399.74    825.20 o 
   4  15  15      770.17      978.98    740.73 o 
   5  15  15     1309.15     1371.00    728.82 o 
   6  15  15      164.05      968.15    721.24 o 
  -5  16  15      249.67      366.03    633.52 o 
  -4  16  15     1630.30     1452.23    734.23 o 
  -3  16  15     1994.69     1822.59    721.24 o 
  -2  16  15     2994.06     3210.92    726.65 o 
  -1  16  15     5112.46     5964.85    784.05 o 
   0  16  15     8704.33     9373.95    829.53 o 
   1  16  15     4091.01     4616.58    730.99 o 
   2  16  15    11877.68    13812.93    902.09 o 
   3  16  15     7261.94     9062.06    785.13 o 
   4  16  15     1051.22     1084.03    700.66 o 
   5  16  15       59.50       22.74    646.52 o 
  -3  17  15      118.22     -137.53    711.49 o 
  -2  17  15       69.52       61.73    736.40 o 
  -1  17  15     2661.98     3487.07    749.40 o 
   0  17  15     6020.56     7199.40    752.64 o 
   1  17  15      464.99      608.61    658.43 o 
   2  17  15     8104.43     9300.31    791.63 o 
   3  17  15     3271.34     3170.85    768.89 o 
 -12   0  16    13875.70    11339.49   1125.18 o 
 -10   0  16     1764.22     2065.17    719.07 o 
  -8   0  16     1833.79     2677.03    819.79 o 
  -6   0  16   174180.27   175231.92   2418.21 o 
  -4   0  16   149472.22   146787.39   2240.61 o 
  -2   0  16    54438.50    52496.70   1660.15 o 
   0   0  16     4344.55     4124.93   1192.32 o 
   2   0  16   389606.66   526212.38   4349.10 o 
   4   0  16    27025.19    22298.86   1154.42 o 
   6   0  16      698.89      217.67   1012.55 o 
   8   0  16    36656.55    35643.96   1359.09 o 
  10   0  16     2891.48     2743.09    916.17 o 
  12   0  16     1468.80      414.77    839.28 o 
 -12   1  16     6669.14     4085.94    902.09 o 
 -11   1  16     6121.55     6670.92    942.16 o 
 -10   1  16      240.57      310.80    802.46 o 
  -9   1  16     5032.80     6435.92   1023.38 o 
  -8   1  16     1345.70     1803.10    864.19 o 
  -7   1  16    28485.57    28866.90   1285.45 o 
  -6   1  16     2639.88     3614.86    983.31 o 
  -5   1  16    37157.54    34970.37   1330.94 o 
  -4   1  16    46115.97    46552.43   1510.70 o 
  -3   1  16      244.48      429.93    928.08 o 
  -2   1  16     3759.39     3518.48   1065.61 o 
  -1   1  16   140988.69   144495.88   2432.29 o 
   0   1  16    23748.98    23167.38   1477.13 o 
   1   1  16    10657.03    12265.40   1438.15 o 
   2   1  16    29932.28    32552.15   1750.03 o 
   3   1  16    22134.61    24121.45   1534.53 o 
   4   1  16     5332.94     4649.07   1249.72 o 
   5   1  16    89659.88    64623.48   1532.36 o 
   6   1  16    40413.25    36125.86   1395.91 o 
   7   1  16      204.49       10.83    958.40 o 
   8   1  16      376.91      709.33    955.15 o 
   9   1  16    10535.13     8795.66   1022.30 o 
  10   1  16    12991.40    13331.02   1021.21 o 
  11   1  16     1038.18      984.39    808.96 o 
 -12   2  16     7232.52     5817.56    938.91 o 
 -11   2  16      126.90      -97.46    841.45 o 
 -10   2  16      381.65      371.45    778.64 o 
  -9   2  16     1835.49     2106.32    880.43 o 
  -8   2  16     9538.86     9668.51    919.42 o 
  -7   2  16       47.87      510.07    851.19 o 
  -6   2  16       55.81      446.17    881.51 o 
  -5   2  16       31.31      266.40    925.92 o 
  -4   2  16     6059.29     6028.74   1040.71 o 
  -3   2  16     2973.63     2600.14   1003.89 o 
  -2   2  16      265.25      488.41   1029.88 o 
  -1   2  16    16692.32    17071.50   1348.26 o 
   0   2  16   127085.73   137070.14   2342.40 o 
   1   2  16   118976.59   137150.28   2418.21 o 
   2   2  16    28919.18    28917.80   1640.66 o 
   3   2  16   283609.78   220493.52   2793.99 o 
   4   2  16     3854.63     3902.92   1271.37 o 
   5   2  16    49395.67    59395.04   1593.01 o 
   6   2  16      902.56       51.98   1068.86 o 
   7   2  16    33576.30    37188.23   1356.93 o 
   8   2  16    27053.48    31432.39   1267.04 o 
   9   2  16    10507.40    13519.45   1093.77 o 
  10   2  16      300.85     1030.96    930.25 o 
  11   2  16     3930.25     3357.12    843.61 o 
 -12   3  16      654.00      832.78    755.89 o 
 -11   3  16     2214.81     1559.44    882.60 o 
 -10   3  16       21.89      675.76    785.13 o 
  -9   3  16       34.48      177.60    820.87 o 
  -8   3  16    10127.67    11564.74   1095.94 o 
  -7   3  16     4937.05     4962.04    863.10 o 
  -6   3  16    31617.56    31882.90   1417.57 o 
  -5   3  16    10334.27     9435.67   1137.09 o 
  -4   3  16    29294.56    29578.40   1337.43 o 
  -3   3  16    44182.98    40765.19   1506.37 o 
  -2   3  16    40011.81    40082.93   1465.22 o 
  -1   3  16      682.63      395.27   1045.04 o 
   0   3  16    17257.76    20468.69   1339.60 o 
   1   3  16      575.11      580.46   1170.66 o 
   2   3  16    57736.83    55923.13   1773.86 o 
   3   3  16     1078.44      737.48   1090.52 o 
   4   3  16     2492.04     2077.08   1021.21 o 
   5   3  16     2391.68     3412.35    968.15 o 
   6   3  16    23634.53    30666.75   1282.20 o 
   7   3  16     2136.05     1938.47    969.23 o 
   8   3  16    56776.16    72344.86   1534.53 o 
   9   3  16     4328.14     6059.06    995.22 o 
  10   3  16    17639.15    21139.03   1120.85 o 
  11   3  16     1672.48     1734.87    863.10 o 
 -11   4  16      345.98      697.41    894.51 o 
 -10   4  16     2858.95     3698.25    973.56 o 
  -9   4  16     1630.51     1676.39    799.21 o 
  -8   4  16    10567.24    11373.06   1098.10 o 
  -7   4  16     4603.20     4398.91    859.86 o 
  -6   4  16     3845.92     4443.31    884.76 o 
  -5   4  16     6934.81     6715.32    828.45 o 
  -4   4  16    16125.30    15221.83   1060.20 o 
  -3   4  16     1156.57      846.86    871.77 o 
  -2   4  16      127.77      485.16    923.75 o 
  -1   4  16   134173.95   132969.03   2143.14 o 
   0   4  16    38225.35    37494.70   1506.37 o 
   1   4  16    20024.04    16545.19   1273.54 o 
   2   4  16     7380.07     7426.82   1082.94 o 
   3   4  16     3389.41     2811.32    825.20 o 
   4   4  16    29119.44    31021.96   1285.45 o 
   5   4  16    48922.77    57404.59   1483.63 o 
   6   4  16      488.79      440.76    932.41 o 
   7   4  16      461.66      589.12    789.46 o 
   8   4  16       54.79      397.44    875.02 o 
   9   4  16     1064.50     1179.32    855.52 o 
  10   4  16       27.11     -127.79    828.45 o 
  11   4  16     2098.10     2505.93    828.45 o 
 -11   5  16    21200.16    20604.05   1307.11 o 
 -10   5  16      573.67      381.20   1004.97 o 
  -9   5  16    21552.76    12158.19    885.85 o 
  -8   5  16     4584.90     4937.13    768.89 o 
  -7   5  16    60119.20    58096.59   1255.13 o 
  -6   5  16    11037.99    10026.96    829.53 o 
  -5   5  16      288.61      667.09    732.07 o 
  -4   5  16      226.65      128.87    612.95 o 
  -3   5  16    71349.66    66309.63   1785.77 o 
  -2   5  16        8.72      -11.91    842.53 o 
  -1   5  16     3752.75     4389.16   1062.37 o 
   0   5  16    38648.16    37086.43   1352.59 o 
   1   5  16     3822.18     3151.36   1015.80 o 
   2   5  16    16999.03    16684.89   1119.76 o 
   3   5  16    31370.95    32457.94   1260.54 o 
   4   5  16    18898.31    15332.29   1023.38 o 
   5   5  16     8485.31     9106.46   1003.89 o 
   6   5  16    12084.07    12112.71   1007.14 o 
   7   5  16      626.96     1988.28    860.94 o 
   8   5  16     5939.50     6920.00    910.75 o 
   9   5  16     1511.74     1280.04    795.96 o 
  10   5  16     5000.98     6826.87    970.32 o 
  11   5  16     6846.25     8102.57    973.56 o 
 -11   6  16       29.32      127.79    758.06 o 
 -10   6  16    16254.67    16400.07    925.92 o 
  -9   6  16      335.67     -135.37    686.59 o 
  -8   6  16    13489.42    14693.36    964.90 o 
  -7   6  16     2227.73     2155.05    706.08 o 
  -6   6  16     1029.28      851.19    690.92 o 
  -5   6  16     3646.84     3735.07    795.96 o 
  -4   6  16    33027.77    30613.69   1078.61 o 
  -3   6  16       99.12      541.47   1013.63 o 
  -2   6  16    61650.91    57099.20   1591.92 o 
  -1   6  16     2699.68     2361.90   1021.21 o 
   0   6  16     3577.71     4317.69    917.25 o 
   1   6  16    21955.09    22829.50   1152.25 o 
   2   6  16    22005.68    22385.50   1128.43 o 
   3   6  16    46998.69    47822.72   1366.67 o 
   4   6  16      271.79      622.69    929.16 o 
   5   6  16    21899.20    19481.04   1097.02 o 
   6   6  16    30149.68    34463.55   1156.58 o 
   7   6  16     8793.85    10504.54    946.49 o 
   8   6  16     3649.42     3805.46    878.27 o 
   9   6  16    17973.21    20923.52   1023.38 o 
  10   6  16     2241.83     1127.34    643.27 o 
  11   6  16      319.96      552.30    760.23 o 
 -11   7  16     1158.42     1837.75    765.64 o 
 -10   7  16     4227.07     4877.57    764.56 o 
  -9   7  16    29748.87    30293.14   1095.94 o 
  -8   7  16     3025.12     3935.41    833.87 o 
  -7   7  16     1346.00     1879.99    709.33 o 
  -6   7  16     7520.98     6439.17    674.67 o 
  -5   7  16       16.35      103.96    759.14 o 
  -4   7  16      781.09      462.42    771.05 o 
  -3   7  16     9090.08     9724.82   1185.82 o 
  -2   7  16     1216.76     1474.97    884.76 o 
  -1   7  16    15513.13    15088.63    977.90 o 
   0   7  16     7823.56     7414.90    917.25 o 
   1   7  16     4841.02     4122.76    755.89 o 
   2   7  16    69617.76    68167.95   1518.28 o 
   3   7  16    18580.40    16364.34    998.47 o 
   4   7  16     2565.58     2999.75    936.74 o 
   5   7  16    12446.39    10347.51    933.50 o 
   6   7  16     2695.22     2785.33    907.51 o 
   7   7  16     3328.53     3926.75    811.12 o 
   8   7  16      903.84     1267.04    768.89 o 
   9   7  16     2359.64     2701.94    758.06 o 
  10   7  16     1341.07     1820.43    810.04 o 
  11   7  16     7843.32     7705.13    868.52 o 
 -10   8  16    14469.52    13628.83    894.51 o 
  -9   8  16     7363.40     8176.21    803.54 o 
  -8   8  16     7775.88     7930.39    813.29 o 
  -7   8  16      257.33      199.26    690.92 o 
  -6   8  16      230.96      695.25    700.66 o 
  -5   8  16    17937.35    18248.66    862.02 o 
  -4   8  16   179321.02   168117.00   1797.68 o 
  -3   8  16    30690.75    31966.29   1405.66 o 
  -2   8  16     2496.69     2505.93    806.79 o 
  -1   8  16      948.70     1029.88    794.88 o 
   0   8  16    14815.38    14326.24    955.15 o 
   1   8  16    75645.13    68971.50   1381.83 o 
   2   8  16    39527.32    38063.25   1203.15 o 
   3   8  16      847.31      972.48    871.77 o 
   4   8  16    13288.25    11621.05    904.26 o 
   5   8  16      437.93      738.57    838.20 o 
   6   8  16      294.40      667.09    776.47 o 
   7   8  16     4986.61     5430.95    937.83 o 
   8   8  16      699.46      827.37    709.33 o 
   9   8  16      263.67      406.10    717.99 o 
  10   8  16      150.92      181.93    688.75 o 
 -10   9  16      956.86     1302.78    672.51 o 
  -9   9  16      272.42      647.60    676.84 o 
  -8   9  16      108.55      207.92    558.80 o 
  -7   9  16    22565.72    22946.46    927.00 o 
  -6   9  16     4391.38     4172.58    705.00 o 
  -5   9  16     4899.87     5381.14    769.97 o 
  -4   9  16    44977.50    43313.35   1028.79 o 
  -3   9  16     1534.78     1735.96    933.50 o 
  -2   9  16     6875.66     6043.90    690.92 o 
  -1   9  16    54467.34    50490.01   1262.71 o 
   0   9  16     5634.72     5284.76    775.39 o 
   1   9  16     1809.54     1634.16    798.13 o 
   2   9  16    40921.60    40256.21   1209.65 o 
   3   9  16    14198.56    15847.77   1032.04 o 
   4   9  16     3698.84     3847.69    906.42 o 
   5   9  16    20982.40    22094.18   1054.79 o 
   6   9  16     1273.42     1277.87    842.53 o 
   7   9  16      177.22      764.56    661.68 o 
   8   9  16     4571.24     5101.74    746.15 o 
   9   9  16      347.94      448.34    700.66 o 
  10   9  16     7285.48     7683.47    818.70 o 
 -10  10  16      776.77      845.78    636.77 o 
  -9  10  16      563.64     1036.38    640.02 o 
  -8  10  16     4966.90     5230.61    720.16 o 
  -7  10  16     1963.22     1529.11    581.54 o 
  -6  10  16       67.50      628.11    649.77 o 
  -5  10  16    14568.43    14972.76    831.70 o 
  -4  10  16    19586.40    20863.96    871.77 o 
  -3  10  16     7381.00     6647.10    927.00 o 
  -2  10  16     4807.28     4157.41    791.63 o 
  -1  10  16    14022.40    13716.54    920.50 o 
   0  10  16      459.24      478.66    715.82 o 
   1  10  16    19069.25    19370.58    994.14 o 
   2  10  16    58275.55    59648.45   1315.77 o 
   3  10  16     1712.39     1319.02    872.85 o 
   4  10  16    12446.87    12861.02    898.84 o 
   5  10  16     5194.29     5311.83    829.53 o 
   6  10  16     5428.63     5634.55    863.10 o 
   7  10  16        6.87      210.09    749.40 o 
   8  10  16     7587.76     7147.42    794.88 o 
   9  10  16      436.11      779.72    660.59 o 
  -9  11  16       23.98     -399.61    657.35 o 
  -8  11  16     1017.72     1154.42    660.59 o 
  -7  11  16    13040.69    14188.71    827.37 o 
  -6  11  16       10.96      -81.22    629.19 o 
  -5  11  16      708.74      872.85    655.18 o 
  -4  11  16     2310.34     2892.54    679.00 o 
  -3  11  16     2032.77     2896.87    786.22 o 
  -2  11  16     2515.20     3057.15    765.64 o 
  -1  11  16     3663.70     3128.62    614.03 o 
   0  11  16     3076.93     3080.97    772.14 o 
   1  11  16     1004.11     1003.89    696.33 o 
   2  11  16     2016.96     2518.92    802.46 o 
   3  11  16    14511.14    15278.15    912.92 o 
   4  11  16     1123.13     1484.71    785.13 o 
   5  11  16    26421.82    29157.13   1097.02 o 
   6  11  16    20446.80    19073.86    999.56 o 
   7  11  16       70.03      176.52    698.50 o 
   8  11  16       43.84      153.78    672.51 o 
   9  11  16     2237.64     3028.99    771.05 o 
  -8  12  16     8590.35     6419.68    575.04 o 
  -7  12  16     3792.28     4510.45    716.91 o 
  -6  12  16     2727.20     2207.04    655.18 o 
  -5  12  16     6290.95     6576.71    711.49 o 
  -4  12  16     1632.63     1366.67    671.42 o 
  -3  12  16     8452.10     9497.40    868.52 o 
  -2  12  16       33.01      348.71    713.66 o 
  -1  12  16    25475.79    25582.34   1012.55 o 
   0  12  16     2638.44     2647.79    775.39 o 
   1  12  16      129.58      436.43    679.00 o 
   2  12  16       60.10      230.67    688.75 o 
   3  12  16    13995.90    15255.40    914.00 o 
   4  12  16     3420.83     4445.48    831.70 o 
   5  12  16    12253.08    14224.44    881.51 o 
   6  12  16      466.66      733.15    766.72 o 
   7  12  16     6532.69     6508.48    849.03 o 
   8  12  16     3930.52     3833.61    774.30 o 
  -8  13  16      994.78     1151.17    659.51 o 
  -7  13  16      169.95       86.64    627.02 o 
  -6  13  16     2554.92     2470.19    690.92 o 
  -5  13  16     2283.10     1869.16    634.60 o 
  -4  13  16      287.35     -227.42    623.77 o 
  -3  13  16        2.15      203.59    729.90 o 
  -2  13  16      264.33      840.36    745.06 o 
  -1  13  16       22.76      -18.41    681.17 o 
   0  13  16     5405.31     4717.30    669.26 o 
   1  13  16    29331.37    28827.92   1014.72 o 
   2  13  16      535.58      683.34    729.90 o 
   3  13  16     2302.10     2365.15    737.48 o 
   4  13  16     1176.77     1218.31    701.75 o 
   5  13  16     2669.91     2719.27    754.81 o 
   6  13  16    12701.84    14770.25    915.09 o 
   7  13  16     8434.38     8085.25    869.60 o 
   8  13  16     5167.16     4810.43    719.07 o 
  -7  14  16     2792.97     2560.07    693.08 o 
  -6  14  16     1105.41      834.95    514.40 o 
  -5  14  16      245.54      686.59    622.69 o 
  -4  14  16     3240.54     3370.12    806.79 o 
  -3  14  16     3082.17     3125.37    769.97 o 
  -2  14  16     5430.29     4929.55    653.01 o 
  -1  14  16     8255.50     8112.32    832.78 o 
   0  14  16     5218.53     5433.12    754.81 o 
   1  14  16     4703.24     4616.58    752.64 o 
   2  14  16      261.85      224.17    729.90 o 
   3  14  16     3260.33     3435.09    720.16 o 
   4  14  16     1678.06     1981.78    708.24 o 
   5  14  16      522.79      772.14    716.91 o 
   6  14  16     1948.07     1833.42    686.59 o 
   7  14  16     2478.43     2414.96    755.89 o 
  -6  15  16     1679.48      812.21    648.68 o 
  -5  15  16       27.40     -594.54    594.54 o 
  -4  15  16     4395.81     4097.85    792.71 o 
  -3  15  16     2020.35     2452.86    760.23 o 
  -2  15  16    16756.82    17960.60    935.66 o 
  -1  15  16     5376.95     7039.12    768.89 o 
   0  15  16      693.33      902.09    681.17 o 
   1  15  16        5.52      123.46    766.72 o 
   2  15  16     3877.27     4696.72    743.98 o 
   3  15  16     2217.24     2161.55    767.81 o 
   4  15  16    13185.09    14321.91    847.94 o 
   5  15  16     1396.67      870.69    705.00 o 
   6  15  16      112.12      122.37    711.49 o 
  -5  16  16      410.45       90.97    627.02 o 
  -4  16  16     1949.39     2391.14    765.64 o 
  -3  16  16     2862.15     2791.82    768.89 o 
  -2  16  16     5513.26     5593.40    771.05 o 
  -1  16  16     1905.68     1546.44    616.19 o 
   0  16  16      140.53      211.17    690.92 o 
   1  16  16    14098.01    14974.92    862.02 o 
   2  16  16     4471.88     3961.40    730.99 o 
   3  16  16     3519.52     4177.99    729.90 o 
   4  16  16      566.40      756.98    727.74 o 
   5  16  16       11.20      527.39    713.66 o 
  -3  17  16     1870.10     2076.00    752.64 o 
  -2  17  16     4763.35     6021.16    824.12 o 
  -1  17  16     8523.08     9951.15    839.28 o 
   0  17  16     9746.62    10962.62    851.19 o 
   1  17  16     1354.09     1647.15    716.91 o 
   2  17  16       84.81      -50.90    754.81 o 
   3  17  16      314.79      629.19    719.07 o 
 -11   0  17      268.40      750.48    901.01 o 
  -9   0  17       68.37       98.55    859.86 o 
  -7   0  17      288.95     1176.08    871.77 o 
  -5   0  17    12143.01    12662.84   1068.86 o 
  -3   0  17    27750.44    30694.91   1367.76 o 
  -1   0  17     6298.50     7665.06   1104.60 o 
   1   0  17   122525.75   126970.63   2448.53 o 
   3   0  17    15696.75    17990.92   1472.80 o 
   5   0  17    97188.90   102020.73   1885.40 o 
   7   0  17     4263.36     3088.55    915.09 o 
   9   0  17     3320.41     3532.56    942.16 o 
  11   0  17     5349.62     3622.44    836.03 o 
 -12   1  17      280.21      514.40    825.20 o 
 -11   1  17     2332.94     3295.39    970.32 o 
 -10   1  17     2932.91     3136.20    883.68 o 
  -9   1  17     3566.14     4289.53    927.00 o 
  -8   1  17     4624.23     4910.06   1000.64 o 
  -7   1  17      231.72      644.35    839.28 o 
  -6   1  17   145428.86   144319.36   2248.19 o 
  -5   1  17    26535.70    26660.95   1218.31 o 
  -4   1  17      743.85     1165.25    854.44 o 
  -3   1  17     2441.48     2717.10    871.77 o 
  -2   1  17    13779.88    14254.77   1308.19 o 
  -1   1  17    59023.74    63218.91   1921.14 o 
   0   1  17    33409.52    33355.70   1548.61 o 
   1   1  17    26320.49    29310.91   1612.50 o 
   2   1  17    19930.15    19445.31   1556.19 o 
   3   1  17    67505.94    76334.42   1946.05 o 
   4   1  17     1462.79     1798.77   1171.74 o 
   5   1  17    40254.93    35794.48   1377.50 o 
   6   1  17     4829.50     3677.67    973.56 o 
   7   1  17    12825.18    10318.27   1007.14 o 
   8   1  17     3826.10     3244.49    904.26 o 
   9   1  17    11045.49     9641.43   1039.62 o 
  10   1  17     5307.59     5021.60    915.09 o 
  11   1  17       89.70      508.98    801.38 o 
 -12   2  17     8967.47     6838.78    933.50 o 
 -11   2  17     4131.04     3985.23    985.48 o 
 -10   2  17     1708.52     2009.94    902.09 o 
  -9   2  17       84.06       57.40    825.20 o 
  -8   2  17       44.55       30.32    868.52 o 
  -7   2  17    20894.73    20893.20   1187.99 o 
  -6   2  17     9039.32     9497.40   1037.46 o 
  -5   2  17    41310.26    39777.54   1519.37 o 
  -4   2  17     9800.65     9965.23   1010.38 o 
  -3   2  17     1771.08     2058.67    921.58 o 
  -2   2  17    14879.87    13754.45   1218.31 o 
  -1   2  17   140866.86   131913.17   2343.49 o 
   0   2  17    37009.43    41832.97   1665.57 o 
   1   2  17      342.97    -1271.37   1271.37 o 
   2   2  17    40497.06    39886.92   1656.90 o 
   3   2  17     2795.64     1499.87   1232.39 o 
   4   2  17     1790.27     1778.19    907.51 o 
   5   2  17    27932.74    23724.01   1139.26 o 
   6   2  17     6716.18     9065.31   1098.10 o 
   7   2  17    40475.14    47195.70   1373.17 o 
   8   2  17    12302.35    13741.45   1091.61 o 
   9   2  17     1616.03     1438.15    985.48 o 
  10   2  17    16484.84    16226.80   1025.55 o 
  11   2  17      120.25      309.72    716.91 o 
 -11   3  17     3199.03     3399.35    925.92 o 
 -10   3  17        6.62      303.22    949.74 o 
  -9   3  17     4981.04     5463.44    944.33 o 
  -8   3  17       27.95     -106.13    772.14 o 
  -7   3  17    67520.70    70559.09   1549.69 o 
  -6   3  17    48800.97    49763.35   1523.70 o 
  -5   3  17    38181.29    37359.34   1435.98 o 
  -4   3  17    15102.52    14380.39   1183.66 o 
  -3   3  17     7434.16     7353.18   1086.19 o 
  -2   3  17    17139.27    15802.29   1120.85 o 
  -1   3  17     1868.90     1705.63   1079.69 o 
   0   3  17     5243.16     5944.27   1196.65 o 
   1   3  17    58431.03    58152.91   1711.05 o 
   2   3  17     2279.15      991.97   1194.49 o 
   3   3  17    74668.83    60921.99   1437.06 o 
   4   3  17    56060.05    51690.99   1589.76 o 
   5   3  17    22642.77    23768.41   1225.89 o 
   6   3  17      381.00     1264.88    962.74 o 
   7   3  17    19300.39    22827.34   1166.33 o 
   8   3  17     8648.62    10950.71   1023.38 o 
   9   3  17    17142.25    18711.07   1095.94 o 
  10   3  17     9984.74    14341.40   1074.28 o 
  11   3  17     3936.04     3540.14    906.42 o 
 -11   4  17      630.47      676.84    918.33 o 
 -10   4  17     5109.78     4874.32    981.15 o 
  -9   4  17      481.12      595.62    787.30 o 
  -8   4  17     7023.47     7224.31   1076.44 o 
  -7   4  17    64257.64    64171.90   1522.62 o 
  -6   4  17     1056.00     1164.16    832.78 o 
  -5   4  17     9873.91     7838.33    827.37 o 
  -4   4  17     4008.49     4237.55    970.32 o 
  -3   4  17     3190.78     3781.63    967.07 o 
  -2   4  17    20228.38    19189.73   1134.92 o 
  -1   4  17    95018.95    89744.49   1790.10 o 
   0   4  17     5787.37     4939.30   1089.44 o 
   1   4  17    37496.02    37112.43   1517.20 o 
   2   4  17    11743.95    12469.00   1118.68 o 
   3   4  17    18982.64    19626.16   1142.50 o 
   4   4  17      268.55     -235.00    933.50 o 
   5   4  17     1524.11     1678.56    973.56 o 
   6   4  17    33747.20    37384.24   1289.78 o 
   7   4  17     2050.45     3933.25    919.42 o 
   8   4  17    14705.94    17977.92   1032.04 o 
   9   4  17        6.51     -251.24    834.95 o 
  10   4  17     1400.12     1580.01    843.61 o 
  11   4  17     1608.89     2090.08    854.44 o 
 -11   5  17        4.89      504.65    778.64 o 
 -10   5  17     8082.45     6685.00    841.45 o 
  -9   5  17    19906.02    20781.66    983.31 o 
  -8   5  17    10154.98    11271.26    850.11 o 
  -7   5  17        2.87      200.34    756.98 o 
  -6   5  17     6372.64     6443.51    764.56 o 
  -5   5  17     8820.18     7701.88    846.86 o 
  -4   5  17    83539.20    79664.47   1398.08 o 
  -3   5  17     8381.57     7919.56   1053.70 o 
  -2   5  17     4396.27     3841.20    923.75 o 
  -1   5  17     2509.65     2465.86    969.23 o 
   0   5  17   174027.06   169792.33   2199.46 o 
   1   5  17    11453.44    12308.72   1003.89 o 
   2   5  17     4176.12     4237.55    981.15 o 
   3   5  17      243.35      297.81    797.05 o 
   4   5  17     2605.31     2972.68   1003.89 o 
   5   5  17     7046.36     6730.49    990.89 o 
   6   5  17    21692.44    24891.42   1172.83 o 
   7   5  17      550.36     1478.22    843.61 o 
   8   5  17    32636.17    34488.46   1163.08 o 
   9   5  17      254.00       58.48    651.93 o 
  10   5  17     4108.97     3447.00    794.88 o 
  11   5  17      749.42     1140.34    738.57 o 
 -11   6  17     2391.77     2966.18    762.39 o 
 -10   6  17    10884.95    11284.26    898.84 o 
  -9   6  17     9972.63    10565.18    815.46 o 
  -8   6  17     3516.50     3476.24    767.81 o 
  -7   6  17    10409.66     9761.64    804.63 o 
  -6   6  17     3812.73     4124.93    729.90 o 
  -5   6  17    26581.59    25093.93   1001.72 o 
  -4   6  17    14205.60    13496.71    910.75 o 
  -3   6  17   111917.07   103297.51   2043.51 o 
  -2   6  17    14937.62    14469.19   1132.76 o 
  -1   6  17    15503.92    14627.30   1106.77 o 
   0   6  17    54366.19    53619.71   1381.83 o 
   1   6  17    19499.85    20069.08   1104.60 o 
   2   6  17    70890.88    70777.84   1539.94 o 
   3   6  17    16089.41    17230.69   1104.60 o 
   4   6  17    63179.94    59016.01   1438.15 o 
   5   6  17     5660.00     5626.97    852.28 o 
   6   6  17      836.58     1256.21    857.69 o 
   7   6  17       14.78      127.79    804.63 o 
   8   6  17    18208.46    22346.51   1051.54 o 
   9   6  17        8.76      196.01    749.40 o 
  10   6  17    10278.65    10983.20    932.41 o 
  11   6  17      228.46      192.76    740.73 o 
 -11   7  17     2060.05     2116.07    727.74 o 
 -10   7  17      219.35     -359.54    690.92 o 
  -9   7  17     4270.15     3860.69    741.82 o 
  -8   7  17     5025.24     5288.01    811.12 o 
  -7   7  17    47152.15    48808.20   1163.08 o 
  -6   7  17       69.24      413.68    707.16 o 
  -5   7  17     5006.32     4241.88    775.39 o 
  -4   7  17    24742.77    24411.68   1003.89 o 
  -3   7  17    16193.01    14507.09   1236.72 o 
  -2   7  17    53816.29    51680.16   1496.63 o 
  -1   7  17     7222.39     6412.10    866.35 o 
   0   7  17     6833.27     6178.18    852.28 o 
   1   7  17     1040.60      777.55    664.93 o 
   2   7  17    52864.02    54474.15   1414.32 o 
   3   7  17      777.74      851.19    777.55 o 
   4   7  17      731.56     1056.95    882.60 o 
   5   7  17    55171.31    54903.00   1353.68 o 
   6   7  17     1270.85     1293.03    882.60 o 
   7   7  17     3043.27     3897.51    827.37 o 
   8   7  17     8314.98     8685.20    782.97 o 
   9   7  17     5269.16     5445.03    732.07 o 
  10   7  17     9160.45     9102.13    774.30 o 
 -10   8  17     2847.06     2777.75    728.82 o 
  -9   8  17    23986.56    23068.83    967.07 o 
  -8   8  17     8818.88     9969.56    812.21 o 
  -7   8  17    12516.54    12009.83    852.28 o 
  -6   8  17      775.00     1046.12    693.08 o 
  -5   8  17    14680.07    13354.84    810.04 o 
  -4   8  17      494.05      901.01    738.57 o 
  -3   8  17     8891.78     7722.46    939.99 o 
  -2   8  17    30192.27    28758.61   1208.56 o 
  -1   8  17    44577.22    42436.17   1171.74 o 
   0   8  17    21157.38    21206.17    984.39 o 
   1   8  17       43.18      453.75    709.33 o 
   2   8  17       17.63       69.31    854.44 o 
   3   8  17    33017.95    35541.07   1220.48 o 
   4   8  17     6665.95     6757.56    919.42 o 
   5   8  17    22580.01    23722.93   1042.87 o 
   6   8  17      886.35      976.81    804.63 o 
   7   8  17      178.34      246.91    804.63 o 
   8   8  17      808.16     1236.72    723.41 o 
   9   8  17     2331.50     1891.90    751.56 o 
  10   8  17    14002.73    16060.03    938.91 o 
 -10   9  17       39.74      280.48    648.68 o 
  -9   9  17       38.85     -338.96    667.09 o 
  -8   9  17      113.27       59.56    676.84 o 
  -7   9  17      197.83      877.18    702.83 o 
  -6   9  17     1687.17     2083.58    671.42 o 
  -5   9  17     6921.02     7305.53    766.72 o 
  -4   9  17      442.23     1680.73    682.25 o 
  -3   9  17    39132.62    33079.55   1184.74 o 
  -2   9  17     2435.01     2488.60    766.72 o 
  -1   9  17    15874.16    16262.54    955.15 o 
   0   9  17    33641.98    33480.24   1124.09 o 
   1   9  17     9707.35     9188.76    867.44 o 
   2   9  17    66489.90    66345.37   1403.49 o 
   3   9  17     4422.58     4697.80    862.02 o 
   4   9  17      263.05      316.22    801.38 o 
   5   9  17     5047.94     5728.76    847.94 o 
   6   9  17     5669.39     6668.76    863.10 o 
   7   9  17      228.28     -155.94    755.89 o 
   8   9  17      507.51      721.24    698.50 o 
   9   9  17    14202.48    15578.12    892.34 o 
  10   9  17     1289.25      933.50    605.36 o 
  -9  10  17     7303.99     6638.43    732.07 o 
  -8  10  17     5116.18     4388.08    608.61 o 
  -7  10  17     3779.88     4117.35    730.99 o 
  -6  10  17     9689.79     8110.15    733.15 o 
  -5  10  17     1139.66     2084.66    685.50 o 
  -4  10  17    13659.34    14093.41    812.21 o 
  -3  10  17    46980.15    48007.91   1416.49 o 
  -2  10  17    27283.88    22721.21    909.67 o 
  -1  10  17    13218.45    13642.90    883.68 o 
   0  10  17     3542.85     3713.41    794.88 o 
   1  10  17     1438.20     1561.60    741.82 o 
   2  10  17     2768.02     3206.59    804.63 o 
   3  10  17    67472.35    70354.41   1380.75 o 
   4  10  17     5413.19     5827.31    824.12 o 
   5  10  17    34409.96    38589.56   1193.40 o 
   6  10  17     1554.27     1268.13    764.56 o 
   7  10  17     1412.98     1429.48    789.46 o 
   8  10  17      810.72     1168.49    688.75 o 
   9  10  17        0.80     -219.84    642.18 o 
  -9  11  17      137.45     -106.13    633.52 o 
  -8  11  17     9732.35     9502.82    687.67 o 
  -7  11  17      633.27      923.75    674.67 o 
  -6  11  17      705.48      729.90    657.35 o 
  -5  11  17      753.52      737.48    644.35 o 
  -4  11  17    27429.27    27067.05    897.76 o 
  -3  11  17       94.92      206.84    782.97 o 
  -2  11  17    15034.84    16851.66    947.57 o 
  -1  11  17     2331.27     2346.74    775.39 o 
   0  11  17     1035.53     1052.62    771.05 o 
   1  11  17    11405.48    12128.95    892.34 o 
   2  11  17       47.50      201.43    734.23 o 
   3  11  17    22110.29    23896.20   1009.30 o 
   4  11  17     9841.75    11036.26    889.10 o 
   5  11  17     5819.97     5100.66    837.11 o 
   6  11  17      576.57      696.33    725.57 o 
   7  11  17       86.70      161.36    692.00 o 
   8  11  17      568.18      700.66    716.91 o 
   9  11  17     1133.78     1499.87    752.64 o 
  -8  12  17     2387.51     2652.13    662.76 o 
  -7  12  17     1946.06     1474.97    658.43 o 
  -6  12  17     8657.72     8605.06    746.15 o 
  -5  12  17      165.38      176.52    644.35 o 
  -4  12  17     7222.04     8559.57    750.48 o 
  -3  12  17    10390.05     9720.49    733.15 o 
  -2  12  17     9837.64    10508.87    825.20 o 
  -1  12  17      253.23      164.61    729.90 o 
   0  12  17      266.17      414.77    699.58 o 
   1  12  17     1661.52     1587.59    754.81 o 
   2  12  17     3538.62     3750.23    742.90 o 
   3  12  17     4273.94     4716.21    817.62 o 
   4  12  17     3582.24     3822.79    791.63 o 
   5  12  17     2492.15     2608.81    701.75 o 
   6  12  17     9580.36    10886.82    827.37 o 
   7  12  17    13811.71    13208.64    858.77 o 
   8  12  17      628.09      177.60    585.87 o 
  -8  13  17        0.30      -53.06    650.85 o 
  -7  13  17      334.09     1062.37    636.77 o 
  -6  13  17     1375.28     1303.86    610.78 o 
  -5  13  17    10192.73     9744.31    725.57 o 
  -4  13  17     4706.40     4548.36    673.59 o 
  -3  13  17       32.49      172.19    607.53 o 
  -2  13  17      284.54      351.96    697.41 o 
  -1  13  17      712.38      763.47    714.74 o 
   0  13  17    12232.74    13622.33    914.00 o 
   1  13  17     8096.47     8740.43    791.63 o 
   2  13  17     7459.44     8678.70    817.62 o 
   3  13  17     1519.47     1717.55    743.98 o 
   4  13  17     4294.45     4162.83    722.32 o 
   5  13  17    35709.59    37273.79   1099.19 o 
   6  13  17    15914.23    15747.06    922.67 o 
   7  13  17      228.09      541.47    698.50 o 
  -7  14  17     4533.96     4194.23    741.82 o 
  -6  14  17     1732.58     1447.89    635.69 o 
  -5  14  17     1070.64     1368.84    614.03 o 
  -4  14  17      504.27      452.67    641.10 o 
  -3  14  17     1441.29     1686.14    756.98 o 
  -2  14  17       25.16       54.15    616.19 o 
  -1  14  17     2371.85     2430.12    733.15 o 
   0  14  17     4524.94     3827.12    720.16 o 
   1  14  17    10668.40    12059.64    836.03 o 
   2  14  17     4487.30     4653.40    766.72 o 
   3  14  17      221.69      408.27    694.17 o 
   4  14  17       86.29      153.78    700.66 o 
   5  14  17     3247.58     4179.07    717.99 o 
   6  14  17     8172.35     8938.60    798.13 o 
   7  14  17     4103.56     2952.10    754.81 o 
  -6  15  17     3100.13     3425.35    699.58 o 
  -5  15  17      726.14      371.45    618.36 o 
  -4  15  17      931.49      912.92    838.20 o 
  -3  15  17       19.71      338.96    749.40 o 
  -2  15  17      126.45      205.76    709.33 o 
  -1  15  17      134.34      295.64    672.51 o 
   0  15  17    21636.84    22669.23    939.99 o 
   1  15  17     7797.97     9065.31    793.80 o 
   2  15  17      492.68      632.44    747.23 o 
   3  15  17     5468.46     5668.12    756.98 o 
   4  15  17        8.07       45.48    713.66 o 
   5  15  17       70.59      489.49    662.76 o 
   6  15  17      105.05      382.28    679.00 o 
  -4  16  17     2122.72     1778.19    772.14 o 
  -3  16  17     5012.66     4996.69    794.88 o 
  -2  16  17       19.45      478.66    696.33 o 
  -1  16  17     3469.74     2871.96    729.90 o 
   0  16  17     2021.24     2878.46    709.33 o 
   1  16  17       59.85      103.96    640.02 o 
   2  16  17     3818.02     3777.30    726.65 o 
   3  16  17      110.09      202.51    682.25 o 
   4  16  17     4543.70     4072.95    734.23 o 
  -2  17  17     1157.05      621.61    723.41 o 
  -1  17  17     4790.31     4421.65    739.65 o 
   0  17  17      340.82      394.19    668.18 o 
   1  17  17     3815.08     3874.77    792.71 o 
   2  17  17      261.90      397.44    641.10 o 
 -12   0  18     2069.22      944.33    931.33 o 
 -10   0  18    22519.69    26537.50   1336.35 o 
  -8   0  18        9.58      246.91    974.65 o 
  -6   0  18    27997.63    28993.61   1341.77 o 
  -4   0  18    25243.60    23190.12   1160.91 o 
  -2   0  18    14556.04    14154.05   1215.06 o 
   0   0  18   448683.69   472980.34   4014.47 o 
   2   0  18    50362.35    66851.09   1890.82 o 
   4   0  18     2600.42     3495.74   1160.91 o 
   6   0  18   100056.35    96851.84   1799.85 o 
   8   0  18     7832.96     7439.81    930.25 o 
  10   0  18    13431.40    16256.04   1040.71 o 
 -11   1  18     5495.31     5524.09    999.56 o 
 -10   1  18     3158.41     3827.12    987.64 o 
  -9   1  18      543.37      826.28    894.51 o 
  -8   1  18     6492.12     7693.22   1016.88 o 
  -7   1  18    27574.83    28649.23   1281.12 o 
  -6   1  18    17489.44    17911.86   1133.84 o 
  -5   1  18       35.23      596.70    785.13 o 
  -4   1  18     1358.54     1557.27    843.61 o 
  -3   1  18    25154.82    24557.88   1192.32 o 
  -2   1  18       99.63      199.26    892.34 o 
  -1   1  18    77269.15    78358.44   1863.74 o 
   0   1  18    10662.21    10723.29   1474.97 o 
   1   1  18    12250.46    14642.46   1460.89 o 
   2   1  18     5681.93     4157.41   1059.12 o 
   3   1  18     5191.43     5428.79   1271.37 o 
   4   1  18     1253.10      971.40    903.17 o 
   5   1  18    11603.78     8664.62    976.81 o 
   6   1  18    10700.45     7144.17    847.94 o 
   7   1  18     4852.04     3215.26    929.16 o 
   8   1  18        1.59     -144.03    879.35 o 
   9   1  18      305.26       72.56    908.59 o 
  10   1  18       57.83     -273.98    748.31 o 
  11   1  18       11.85      142.95    810.04 o 
 -11   2  18     1322.63     2027.27    982.23 o 
 -10   2  18      124.08      517.65    973.56 o 
  -9   2  18      508.10      225.25    853.36 o 
  -8   2  18    13690.97    14037.09   1029.88 o 
  -7   2  18    11514.53    13392.74   1136.01 o 
  -6   2  18   104587.02   108864.92   2096.58 o 
  -5   2  18      243.68     1103.52    995.22 o 
  -4   2  18     6750.83     6453.25    935.66 o 
  -3   2  18     1253.75     1082.94    865.27 o 
  -2   2  18    21575.13    20290.00   1198.82 o 
  -1   2  18    50277.05    49505.61   1637.41 o 
   0   2  18   124182.85   127929.04   2179.96 o 
   1   2  18    26961.20    29936.85   1505.29 o 
   2   2  18     9753.45     8423.12   1174.99 o 
   3   2  18    15545.85    14703.10   1255.13 o 
   4   2  18    16231.08    15695.08   1196.65 o 
   5   2  18    16165.64    15523.98   1118.68 o 
   6   2  18    13307.48    10673.48   1032.04 o 
   7   2  18    41974.04    38071.91   1286.54 o 
   8   2  18     2577.41     3084.22    921.58 o 
   9   2  18     7314.31     7553.52   1025.55 o 
  10   2  18     1315.67     1852.91    849.03 o 
  11   2  18      562.76      872.85    804.63 o 
 -11   3  18      634.44      754.81    825.20 o 
 -10   3  18    11159.88    11670.87   1143.59 o 
  -9   3  18     1642.32     1920.06    879.35 o 
  -8   3  18      105.65      327.05    805.71 o 
  -7   3  18    18033.44    17355.23   1013.63 o 
  -6   3  18     4154.19     3751.31    957.32 o 
  -5   3  18      269.52      580.46    947.57 o 
  -4   3  18     5388.28     5160.22   1001.72 o 
  -3   3  18     2627.32     2498.35    897.76 o 
  -2   3  18    15991.35    15609.53   1056.95 o 
  -1   3  18     7562.99     7330.44   1107.85 o 
   0   3  18   212117.80   227150.34   2640.21 o 
   1   3  18      587.47      -95.30    928.08 o 
   2   3  18    70637.88    72186.76   1740.29 o 
   3   3  18    19519.99    15606.28   1208.56 o 
   4   3  18    15492.34    16151.00   1252.96 o 
   5   3  18     1081.39     1690.47    895.59 o 
   6   3  18    15486.89    19015.38   1150.08 o 
   7   3  18    35023.46    40241.04   1288.70 o 
   8   3  18     3117.98     3744.81    772.14 o 
   9   3  18     4931.23     6204.18    941.08 o 
  10   3  18     4365.21     6046.07    911.84 o 
  11   3  18       87.99      219.84    825.20 o 
 -11   4  18     3633.55     3235.83    956.24 o 
 -10   4  18     8187.45     8322.41   1074.28 o 
  -9   4  18     5439.68     5088.75    967.07 o 
  -8   4  18    12666.96    13684.06   1084.03 o 
  -7   4  18    21391.58    20980.92   1106.77 o 
  -6   4  18     3532.52     4293.87    951.91 o 
  -5   4  18       69.74      183.02    863.10 o 
  -4   4  18    13206.46    13948.29   1055.87 o 
  -3   4  18    61230.48    57806.36   1465.22 o 
  -2   4  18      696.00      893.43    888.01 o 
  -1   4  18    56354.61    55969.70   1522.62 o 
   0   4  18    25405.69    25294.28   1272.46 o 
   1   4  18       75.23     -120.21   1000.64 o 
   2   4  18     3588.97     3248.83   1041.79 o 
   3   4  18      878.61      505.73    904.26 o 
   4   4  18    48785.82    39701.74   1339.60 o 
   5   4  18     1501.45     1734.87    982.23 o 
   6   4  18    21358.48    25613.75   1183.66 o 
   7   4  18    36749.43    38558.15   1252.96 o 
   8   4  18      207.22      557.72    991.97 o 
   9   4  18     6329.64     8020.27    946.49 o 
  10   4  18    36888.43    43055.61   1301.70 o 
  11   4  18     1249.41      830.62    814.37 o 
 -11   5  18     2630.67     3207.67    749.40 o 
 -10   5  18     3673.96     3893.18    786.22 o 
  -9   5  18      144.34      192.76    773.22 o 
  -8   5  18     1321.11     1565.93    687.67 o 
  -7   5  18     3466.59     3879.10    879.35 o 
  -6   5  18      888.97      912.92    683.34 o 
  -5   5  18    59384.89    56797.06   1246.47 o 
  -4   5  18     4096.46     4196.40    803.54 o 
  -3   5  18    44841.60    43083.77   1335.27 o 
  -2   5  18    21944.06    21490.98   1097.02 o 
  -1   5  18    85427.62    83341.05   1649.32 o 
   0   5  18    14214.26    12408.35   1217.23 o 
   1   5  18     8940.12     8237.94    791.63 o 
   2   5  18     1143.70     1208.56    881.51 o 
   3   5  18    77164.01    84447.82   1676.39 o 
   4   5  18       90.03      216.59    956.24 o 
   5   5  18      524.26      342.21    792.71 o 
   6   5  18     1281.38     1228.06    885.85 o 
   7   5  18    21550.95    23363.39   1090.52 o 
   8   5  18     1083.89     1381.83    880.43 o 
   9   5  18     5330.18     6576.71    916.17 o 
  10   5  18     9912.44    11465.11   1035.29 o 
  11   5  18      577.77     1001.72    847.94 o 
 -11   6  18     1001.07     1653.65    797.05 o 
 -10   6  18     5292.74     4933.88    742.90 o 
  -9   6  18     2499.00     2372.73    694.17 o 
  -8   6  18     5159.98     5501.35    865.27 o 
  -7   6  18    45644.07    42545.54   1104.60 o 
  -6   6  18     9840.49    10146.08    807.87 o 
  -5   6  18     4622.53     4539.69    811.12 o 
  -4   6  18    94520.88    94812.66   1470.64 o 
  -3   6  18    28449.66    27204.59   1377.50 o 
  -2   6  18     4871.03     4893.81   1002.80 o 
  -1   6  18    21766.04    18524.81   1055.87 o 
   0   6  18      548.80      396.36    914.00 o 
   1   6  18     6999.12     7434.40    917.25 o 
   2   6  18    96449.02    90154.93   1554.02 o 
   3   6  18    63993.23    67465.13   1526.95 o 
   4   6  18      238.43      207.92    923.75 o 
   5   6  18     2412.74     2919.61    906.42 o 
   6   6  18    14325.23    15504.48    984.39 o 
   7   6  18      689.12      749.40    840.36 o 
   8   6  18      311.82      457.00    782.97 o 
   9   6  18      591.24      863.10    756.98 o 
  10   6  18     4729.42     5843.56    836.03 o 
  11   6  18     2295.68     2751.76    867.44 o 
 -10   7  18    11554.77    12337.96    834.95 o 
  -9   7  18    10623.44    11409.88    829.53 o 
  -8   7  18       85.69     -241.50    697.41 o 
  -7   7  18     4924.67     4911.14    738.57 o 
  -6   7  18     3424.80     3690.67    793.80 o 
  -5   7  18      807.58      843.61    722.32 o 
  -4   7  18    37350.06    36684.66   1112.18 o 
  -3   7  18   131910.08   125414.44   2149.64 o 
  -2   7  18    10900.34    11145.64   1104.60 o 
  -1   7  18    12079.11    10777.44    977.90 o 
   0   7  18   118044.57   100012.96   1526.95 o 
   1   7  18      352.08      673.59    803.54 o 
   2   7  18     1030.81      845.78    850.11 o 
   3   7  18     2302.27     3011.66    935.66 o 
   4   7  18    35948.77    36799.45   1231.31 o 
   5   7  18      657.96      688.75    864.19 o 
   6   7  18    20203.35     9972.81    841.45 o 
   7   7  18     1238.12     1365.59    677.92 o 
   8   7  18    28009.62    31702.04   1104.60 o 
   9   7  18     2631.53     3536.89    790.55 o 
  10   7  18     2795.35     2660.79    799.21 o 
 -10   8  18     5412.45     5264.18    837.11 o 
  -9   8  18      694.24      970.32    692.00 o 
  -8   8  18     4850.60     4453.06    738.57 o 
  -7   8  18    10870.21     8835.72    701.75 o 
  -6   8  18     1706.11     1873.49    703.91 o 
  -5   8  18    27147.37    28576.68    960.57 o 
  -4   8  18      110.80       95.30    702.83 o 
  -3   8  18      176.68     1099.19    923.75 o 
  -2   8  18    11410.84    10759.03   1073.20 o 
  -1   8  18    18911.20    17719.10    934.58 o 
   0   8  18      200.97      379.03    638.94 o 
   1   8  18     6217.31     5911.78    859.86 o 
   2   8  18    30630.97    31640.32   1124.09 o 
   3   8  18     5857.75     5997.33    826.28 o 
   4   8  18     2239.07     2537.33    842.53 o 
   5   8  18     9705.68     9571.04    902.09 o 
   6   8  18     3560.42     3591.04    735.32 o 
   7   8  18    10753.58    12659.59    920.50 o 
   8   8  18     2042.62     3073.39    752.64 o 
   9   8  18     2452.96     2596.90    743.98 o 
  10   8  18     3231.54     3419.93    751.56 o 
 -10   9  18     6126.56     6154.36    758.06 o 
  -9   9  18     4576.57     4174.74    712.58 o 
  -8   9  18       14.01       38.99    550.13 o 
  -7   9  18     2502.93     1942.80    705.00 o 
  -6   9  18        6.92      -18.41    668.18 o 
  -5   9  18     3807.03     3753.48    746.15 o 
  -4   9  18    67339.22    56908.61   1116.51 o 
  -3   9  18    33550.87    29621.71   1144.67 o 
  -2   9  18     4813.29     4697.80    947.57 o 
  -1   9  18    27243.00    27430.92   1022.30 o 
   0   9  18    11180.61    11249.60    879.35 o 
   1   9  18     1855.28     1957.96    756.98 o 
   2   9  18      963.92      486.24    808.96 o 
   3   9  18    26957.25    28454.30   1095.94 o 
   4   9  18      913.33     1211.81    814.37 o 
   5   9  18     6980.30     7262.21    853.36 o 
   6   9  18     4400.92     4288.45    853.36 o 
   7   9  18     2276.94     2736.59    723.41 o 
   8   9  18      307.13      773.22    694.17 o 
   9   9  18       50.71      544.72    690.92 o 
  10   9  18      845.08     1092.69    804.63 o 
  -9  10  18       24.48     -161.36    679.00 o 
  -8  10  18      238.46      264.24    669.26 o 
  -7  10  18    31228.45    27578.20    876.10 o 
  -6  10  18     4310.34     4882.99    707.16 o 
  -5  10  18     1060.26      819.79    637.85 o 
  -4  10  18    29790.72    26150.88    813.29 o 
  -3  10  18     3264.94     2823.23    748.31 o 
  -2  10  18    10063.88     9810.37    836.03 o 
  -1  10  18     3968.67     3547.72    653.01 o 
   0  10  18     1936.92     2674.87    767.81 o 
   1  10  18     1344.71     1212.90    716.91 o 
   2  10  18    10947.21    10214.31    782.97 o 
   3  10  18    17375.94    18946.07    986.56 o 
   4  10  18      127.62      237.16    773.22 o 
   5  10  18     4606.50     4664.23    897.76 o 
   6  10  18     1565.85      907.51    777.55 o 
   7  10  18      789.55      721.24    789.46 o 
   8  10  18     4490.97     4108.68    759.14 o 
   9  10  18       45.74      583.71    677.92 o 
  -9  11  18     5348.35     5939.94    717.99 o 
  -8  11  18     1648.60     1617.92    668.18 o 
  -7  11  18     3250.35     3527.14    693.08 o 
  -6  11  18      568.97      692.00    645.43 o 
  -5  11  18    11293.87    13255.21    787.30 o 
  -4  11  18     9953.10    11101.24    769.97 o 
  -3  11  18     4668.80     6037.40    937.83 o 
  -2  11  18     4954.04     5085.50    818.70 o 
  -1  11  18    32004.36    33377.36   1056.95 o 
   0  11  18       20.65       85.55    713.66 o 
   1  11  18     8034.23     9221.25    839.28 o 
   2  11  18    45697.92    49695.13   1218.31 o 
   3  11  18    28780.34    32312.83   1067.78 o 
   4  11  18     3536.45     4051.29    819.79 o 
   5  11  18    13249.02    15129.78    959.49 o 
   6  11  18     1426.90     1615.75    775.39 o 
   7  11  18      314.82      597.78    712.58 o 
   8  11  18     1028.56     1136.01    693.08 o 
   9  11  18      993.40      764.56    729.90 o 
  -8  12  18     5833.90     5795.91    711.49 o 
  -7  12  18      278.23      315.14    640.02 o 
  -6  12  18        0.71      264.24    629.19 o 
  -5  12  18     3241.62     3606.20    734.23 o 
  -4  12  18     4151.77     4408.66    676.84 o 
  -3  12  18      105.55      224.17    756.98 o 
  -2  12  18     7539.34     8390.64    797.05 o 
  -1  12  18       54.25      237.16    709.33 o 
   0  12  18     3054.72     3015.99    758.06 o 
   1  12  18     5897.31     6330.88    799.21 o 
   2  12  18     1054.91     1129.51    730.99 o 
   3  12  18      193.12     -151.61    777.55 o 
   4  12  18      450.78      188.43    754.81 o 
   5  12  18    12271.12    13186.99    922.67 o 
   6  12  18       13.01        7.58    701.75 o 
   7  12  18     1575.59     1778.19    700.66 o 
   8  12  18      594.84      562.05    742.90 o 
  -7  13  18     3407.40     2938.02    705.00 o 
  -6  13  18      512.88      125.62    649.77 o 
  -5  13  18       22.68      310.80    604.28 o 
  -4  13  18       86.75      431.01    609.70 o 
  -3  13  18    14452.79    15411.35    905.34 o 
  -2  13  18      706.11      974.65    700.66 o 
  -1  13  18      761.84      677.92    724.49 o 
   0  13  18      446.75      516.56    742.90 o 
   1  13  18     1011.69      857.69    729.90 o 
   2  13  18      237.61      424.51    723.41 o 
   3  13  18      299.79      165.69    735.32 o 
   4  13  18     1059.69     1244.30    687.67 o 
   5  13  18     6316.78     7542.69    794.88 o 
   6  13  18      108.18      364.95    696.33 o 
   7  13  18    12524.11    11876.63    845.78 o 
  -7  14  18    12995.88    12444.09    797.05 o 
  -6  14  18     1964.82     1900.56    642.18 o 
  -5  14  18     4104.71     3339.79    660.59 o 
  -4  14  18     1817.69     1930.89    641.10 o 
  -3  14  18     2806.84     2969.43    777.55 o 
  -2  14  18     1109.42     1285.45    711.49 o 
  -1  14  18     1566.23     1444.64    724.49 o 
   0  14  18       11.83      395.27    666.01 o 
   1  14  18       49.92      368.20    722.32 o 
   2  14  18     1183.93     1806.35    695.25 o 
   3  14  18     7670.21     7879.49    776.47 o 
   4  14  18     6038.13     6910.25    785.13 o 
   5  14  18        1.35      129.95    672.51 o 
   6  14  18     1400.16     1731.62    695.25 o 
  -5  15  18       53.81      601.03    603.20 o 
  -4  15  18      226.49       90.97    616.19 o 
  -3  15  18     3248.41     3987.39    792.71 o 
  -2  15  18      201.96      609.70    709.33 o 
  -1  15  18    14473.65    15819.62    936.74 o 
   0  15  18      471.56      575.04    660.59 o 
   1  15  18      229.84        9.75    658.43 o 
   2  15  18      565.28      551.22    733.15 o 
   3  15  18       93.92      -58.48    722.32 o 
   4  15  18      238.74       96.38    788.38 o 
   5  15  18     7629.71     8864.96    801.38 o 
  -4  16  18      598.94      401.77    627.02 o 
  -3  16  18      685.08      415.85    709.33 o 
  -2  16  18      761.39     1160.91    708.24 o 
  -1  16  18     1165.28      658.43    720.16 o 
   0  16  18     6063.09     7129.01    804.63 o 
   1  16  18     5326.53     5765.58    758.06 o 
   2  16  18     7477.90     8203.29    832.78 o 
   3  16  18     5422.90     5511.09    845.78 o 
   4  16  18      157.14      153.78    663.84 o 
  -2  17  18        3.80       56.31    906.42 o 
  -1  17  18      601.43     1157.67    714.74 o 
   0  17  18    11584.62    10981.03    864.19 o 
   1  17  18    10085.17    12636.85    854.44 o 
 -11   0  19    20105.64    22985.45   1323.36 o 
  -9   0  19     1446.12     1323.36    982.23 o 
  -7   0  19     1672.72     1873.49    932.41 o 
  -5   0  19    20594.35    21557.04   1164.16 o 
  -3   0  19    22850.41    23024.43   1129.51 o 
  -1   0  19   297098.28   319474.41   3235.83 o 
   1   0  19    13251.81    12485.24   1341.77 o 
   3   0  19      300.20      864.19   1133.84 o 
   5   0  19   101507.05   115341.99   1896.23 o 
   7   0  19    27079.99    20318.16    905.34 o 
   9   0  19     1454.07     1260.54    895.59 o 
  11   0  19      256.76       82.30    817.62 o 
 -11   1  19     1275.72     1394.83    996.31 o 
 -10   1  19       72.74      294.56    923.75 o 
  -9   1  19       10.99      282.65    875.02 o 
  -8   1  19    24789.93    28333.01   1332.02 o 
  -7   1  19     9310.62     9616.53    949.74 o 
  -6   1  19      341.18     1007.14    826.28 o 
  -5   1  19     3353.38     3798.96    933.50 o 
  -4   1  19     6318.26     5238.19    923.75 o 
  -3   1  19    89866.54    89378.46   1842.08 o 
  -2   1  19       13.64      258.82    862.02 o 
  -1   1  19    17326.88    15995.05   1272.46 o 
   0   1  19   270959.34   268566.38   3024.66 o 
   1   1  19     4648.20     5454.78   1221.56 o 
   2   1  19    14640.82    16447.72   1313.61 o 
   3   1  19      394.71      549.05   1140.34 o 
   4   1  19     5842.62     5909.61   1103.52 o 
   5   1  19     3250.31     3091.80   1033.13 o 
   6   1  19    43222.62    35649.37   1218.31 o 
   7   1  19    33299.04    29982.33   1219.39 o 
   8   1  19      923.65      627.02    854.44 o 
   9   1  19      296.55      595.62    869.60 o 
  10   1  19      124.60      642.18    813.29 o 
  11   1  19      964.85      322.72    814.37 o 
 -11   2  19       20.44      265.32    888.01 o 
 -10   2  19    31220.01    33748.81   1442.48 o 
  -9   2  19     7607.10     8811.90   1024.46 o 
  -8   2  19      169.93      172.19   1016.88 o 
  -7   2  19    42901.20    48213.66   1526.95 o 
  -6   2  19     6568.70     7068.36    952.99 o 
  -5   2  19     1675.23     2096.58    869.60 o 
  -4   2  19    17969.08    17875.04   1144.67 o 
  -3   2  19      182.02      314.05    854.44 o 
  -2   2  19      215.65      193.85    915.09 o 
  -1   2  19    69603.60    60594.94   1630.91 o 
   0   2  19    13795.96    14658.70   1275.71 o 
   1   2  19     4129.19     3954.90   1178.24 o 
   2   2  19    39506.76    41782.07   1505.29 o 
   3   2  19     1884.21     1627.66   1059.12 o 
   4   2  19      493.72     1297.36   1042.87 o 
   5   2  19     2270.38     2118.23    969.23 o 
   6   2  19     5818.11     5351.90    949.74 o 
   7   2  19      578.80      362.79    886.93 o 
   8   2  19     7469.48     5950.77    955.15 o 
   9   2  19       38.44      692.00    858.77 o 
  10   2  19     5600.42     4744.37    808.96 o 
  11   2  19       32.62      251.24    777.55 o 
 -11   3  19      976.86      934.58    879.35 o 
 -10   3  19      976.57     1104.60    873.93 o 
  -9   3  19       19.81      517.65    856.61 o 
  -8   3  19      160.05      355.20    795.96 o 
  -7   3  19    10828.24    11564.74   1127.34 o 
  -6   3  19    17381.91    17004.36   1131.67 o 
  -5   3  19     1659.91     1751.12    984.39 o 
  -4   3  19    13217.77    13837.83   1183.66 o 
  -3   3  19    28655.28    26482.26   1248.63 o 
  -2   3  19     7215.08     7239.47    939.99 o 
  -1   3  19   117709.67   119997.55   1992.61 o 
   0   3  19    49907.90    49183.98   1538.86 o 
   1   3  19     3354.00     3953.82   1101.35 o 
   2   3  19     2207.28     1534.53   1091.61 o 
   3   3  19    14615.70    12587.04   1099.19 o 
   4   3  19     1743.73     1071.03    951.91 o 
   5   3  19      105.96      227.42    937.83 o 
   6   3  19      296.86     1404.58    950.82 o 
   7   3  19    12845.86    16208.39   1091.61 o 
   8   3  19        4.54      506.82    886.93 o 
   9   3  19       45.91      -68.23    901.01 o 
  10   3  19    11306.35    12437.59    975.73 o 
  11   3  19      946.93      802.46    841.45 o 
 -11   4  19       90.30      525.23    840.36 o 
 -10   4  19    11391.52    11290.75   1217.23 o 
  -9   4  19      622.36      959.49    920.50 o 
  -8   4  19     3490.23     3992.81    862.02 o 
  -7   4  19      140.06      198.18    791.63 o 
  -6   4  19    11198.37    11264.76    974.65 o 
  -5   4  19     1955.28     1597.34    864.19 o 
  -4   4  19   128427.82   122269.58   1959.04 o 
  -3   4  19      991.63     1276.79    863.10 o 
  -2   4  19     1419.09     1102.44    857.69 o 
  -1   4  19   196241.47   197810.19   2353.23 o 
   0   4  19      369.64      659.51    944.33 o 
   1   4  19     4760.95     4553.77   1000.64 o 
   2   4  19    48552.97    46739.78   1403.49 o 
   3   4  19       62.76      -94.22    885.85 o 
   4   4  19    19414.34    14285.09    967.07 o 
   5   4  19    49548.22    53777.82   1430.57 o 
   6   4  19    20118.52    23497.68   1115.43 o 
   7   4  19    91509.99   106638.39   1703.47 o 
   8   4  19       55.77       95.30    901.01 o 
   9   4  19     4521.56     5894.45   1014.72 o 
  10   4  19       54.34      488.41    807.87 o 
  11   4  19      477.41      465.67    779.72 o 
 -11   5  19     3810.54     3348.46    752.64 o 
 -10   5  19    20814.22    18962.32   1004.97 o 
  -9   5  19      142.96      413.68    676.84 o 
  -8   5  19       49.88       85.55    733.15 o 
  -7   5  19    20346.38    18220.50    916.17 o 
  -6   5  19     1153.24     1882.15    684.42 o 
  -5   5  19     9100.90     9145.45    839.28 o 
  -4   5  19     7929.10     8071.17   1000.64 o 
  -3   5  19    33763.55    32960.42   1241.05 o 
  -2   5  19       28.29      109.38    829.53 o 
  -1   5  19    12331.50    12739.73   1051.54 o 
   0   5  19    30737.84    32666.95   1232.39 o 
   1   5  19      244.95      157.03    907.51 o 
   2   5  19    51959.92    55299.36   1316.86 o 
   3   5  19     2534.06     2740.93    965.98 o 
   4   5  19    12459.75    10867.32   1062.37 o 
   5   5  19     1027.68     1301.70    917.25 o 
   6   5  19      825.60     1197.73    830.62 o 
   7   5  19      891.44     1141.42    854.44 o 
   8   5  19     3018.24     3166.52    881.51 o 
   9   5  19     5236.78     6064.48    901.01 o 
  10   5  19      642.55      331.38    788.38 o 
  11   5  19      121.34     -125.62    798.13 o 
 -11   6  19      718.92      929.16    787.30 o 
 -10   6  19     1419.31     1228.06    785.13 o 
  -9   6  19    10292.54     9843.94    792.71 o 
  -8   6  19     4280.76     4996.69    751.56 o 
  -7   6  19     2815.62     2836.23    747.23 o 
  -6   6  19        8.98       30.32    672.51 o 
  -5   6  19      402.01      381.20    733.15 o 
  -4   6  19    54688.78    54710.23   1252.96 o 
  -3   6  19      360.78     1465.22    978.98 o 
  -2   6  19    16912.20    16269.04   1155.50 o 
  -1   6  19     4197.61     3702.58    851.19 o 
   0   6  19    38576.06    35660.20   1231.31 o 
   1   6  19     3501.11     4096.77    871.77 o 
   2   6  19    28056.65    28108.84   1191.24 o 
   3   6  19    48539.24    52397.07   1416.49 o 
   4   6  19     6235.15     6457.58    964.90 o 
   5   6  19    10589.54    10086.52    977.90 o 
   6   6  19    23448.57    21675.08    939.99 o 
   7   6  19    46246.66    54226.16   1280.04 o 
   8   6  19      726.61      886.93    824.12 o 
   9   6  19     2648.59     2642.38    789.46 o 
  10   6  19     5530.31     4740.04    829.53 o 
 -10   7  19     1352.02      871.77    706.08 o 
  -9   7  19        4.05     -347.62    709.33 o 
  -8   7  19     5682.33     5634.55    773.22 o 
  -7   7  19     1084.67     1100.27    699.58 o 
  -6   7  19      974.22     1536.69    705.00 o 
  -5   7  19     1753.85     1690.47    730.99 o 
  -4   7  19    43695.33    39869.59   1107.85 o 
  -3   7  19    91470.16    74564.89   1666.65 o 
  -2   7  19     2740.69     2601.23    881.51 o 
  -1   7  19    76394.22    64633.23   1441.40 o 
   0   7  19     2035.80     2280.68    825.20 o 
   1   7  19     3550.99     4458.47    858.77 o 
   2   7  19     3962.39     4859.16    928.08 o 
   3   7  19   136910.55   146337.97   1918.97 o 
   4   7  19    20313.13    19906.64   1087.27 o 
   5   7  19       24.33      397.44    823.04 o 
   6   7  19     3214.16     3955.99    925.92 o 
   7   7  19     5488.35     7195.07    875.02 o 
   8   7  19      442.25      596.70    594.54 o 
   9   7  19    14872.28    16181.32    955.15 o 
  10   7  19      244.85      325.97    795.96 o 
 -10   8  19     3783.71     2810.23    602.12 o 
  -9   8  19     1633.88     1299.53    703.91 o 
  -8   8  19     1881.17     2158.30    716.91 o 
  -7   8  19     3372.49     3738.32    738.57 o 
  -6   8  19     1557.55     1792.27    603.20 o 
  -5   8  19     5645.75     5474.27    746.15 o 
  -4   8  19      617.59     1027.71    711.49 o 
  -3   8  19   107041.02    88337.75   1759.78 o 
  -2   8  19     2914.61     3049.56    890.18 o 
  -1   8  19     1353.52     1093.77    797.05 o 
   0   8  19     1298.97     1261.63    748.31 o 
   1   8  19     1117.14      912.92    791.63 o 
   2   8  19     2511.82     2926.11    829.53 o 
   3   8  19    44071.96    46417.06   1283.29 o 
   4   8  19     5588.68     4697.80    729.90 o 
   5   8  19     1127.80     1117.60    723.41 o 
   6   8  19     8656.78     7985.61    864.19 o 
   7   8  19     1102.27     1478.22    777.55 o 
   8   8  19     3259.35     2972.68    802.46 o 
   9   8  19     3580.25     4398.91    769.97 o 
  10   8  19       17.52     -435.34    739.65 o 
 -10   9  19     2603.27     1615.75    577.21 o 
  -9   9  19     3563.99     3737.23    756.98 o 
  -8   9  19    15891.12    14368.47    851.19 o 
  -7   9  19     8157.14     8493.51    785.13 o 
  -6   9  19      644.08      682.25    752.64 o 
  -5   9  19      544.09      791.63    659.51 o 
  -4   9  19    37345.49    38473.68   1014.72 o 
  -3   9  19     4906.20     5021.60    946.49 o 
  -2   9  19     7094.61     6064.48    917.25 o 
  -1   9  19    25740.34    24740.89    982.23 o 
   0   9  19     3310.11     3190.35    760.23 o 
   1   9  19      152.45      747.23    755.89 o 
   2   9  19   117007.23   118054.77   1672.06 o 
   3   9  19     7232.42     8034.35    938.91 o 
   4   9  19      692.53     1224.81    696.33 o 
   5   9  19       60.74      148.36    759.14 o 
   6   9  19     2440.98     2448.53    830.62 o 
   7   9  19     1080.38      502.49    545.80 o 
   8   9  19      858.04     1332.02    832.78 o 
   9   9  19      806.75      942.16    707.16 o 
  -9  10  19     1798.33     1169.58    651.93 o 
  -8  10  19     3785.37     3299.72    719.07 o 
  -7  10  19     4087.26     4019.88    708.24 o 
  -6  10  19     3796.07     4080.53    693.08 o 
  -5  10  19    17002.88    16837.58    812.21 o 
  -4  10  19     5378.85     5665.95    710.41 o 
  -3  10  19     7879.52     8005.11    980.06 o 
  -2  10  19     1236.48     1202.07    792.71 o 
  -1  10  19     3417.75     3413.43    775.39 o 
   0  10  19    42340.65    43289.52   1141.42 o 
   1  10  19     1893.52     1473.88    728.82 o 
   2  10  19    30158.99    31724.79   1082.94 o 
   3  10  19    20228.67    22536.03   1007.14 o 
   4  10  19     5994.56     6751.06    844.69 o 
   5  10  19     1224.33     1500.96    817.62 o 
   6  10  19     2464.49     2312.08    658.43 o 
   7  10  19     6805.81     5283.67    727.74 o 
   8  10  19     2210.83     2366.23    732.07 o 
   9  10  19    15482.67    15471.99    909.67 o 
  -9  11  19       95.01      468.91    672.51 o 
  -8  11  19     2913.67     2472.36    685.50 o 
  -7  11  19    15976.38    16461.80    845.78 o 
  -6  11  19    35576.18    37971.20   1011.47 o 
  -5  11  19      743.41     1234.55    659.51 o 
  -4  11  19     7004.63     7573.01    728.82 o 
  -3  11  19     1772.36     1502.04    724.49 o 
  -2  11  19     1056.02     1440.31    735.32 o 
  -1  11  19     9174.69     9878.60    842.53 o 
   0  11  19      304.88       51.98    599.95 o 
   1  11  19    17825.24    18804.21    918.33 o 
   2  11  19    78488.31    73501.44   1308.19 o 
   3  11  19    10895.06    10477.46    857.69 o 
   4  11  19      553.91      486.24    766.72 o 
   5  11  19      155.70       94.22    804.63 o 
   6  11  19     1193.58     1063.45    750.48 o 
   7  11  19        3.19     -382.28    712.58 o 
   8  11  19     5675.87     4721.63    738.57 o 
  -8  12  19      229.92      366.03    648.68 o 
  -7  12  19      172.45      271.82    630.27 o 
  -6  12  19      223.08      268.57    637.85 o 
  -5  12  19        5.71     -196.01    624.86 o 
  -4  12  19     1533.97     2187.54    651.93 o 
  -3  12  19    12412.25    14117.23   1024.46 o 
  -2  12  19     1116.63     1142.50    754.81 o 
  -1  12  19      928.75      999.56    728.82 o 
   0  12  19    20399.22    21088.13    928.08 o 
   1  12  19      577.43      232.83    616.19 o 
   2  12  19    12157.59    13068.95    862.02 o 
   3  12  19     2039.24     2760.42    791.63 o 
   4  12  19     6240.67     6398.02    807.87 o 
   5  12  19      408.43      387.69    721.24 o 
   6  12  19     6610.23     6174.94    716.91 o 
   7  12  19     1765.52     1614.67    717.99 o 
   8  12  19     1188.48     1323.36    687.67 o 
  -7  13  19      471.36      380.11    646.52 o 
  -6  13  19      555.79      480.83    640.02 o 
  -5  13  19     1061.14     1154.42    643.27 o 
  -4  13  19     6006.51     6626.52    703.91 o 
  -3  13  19     2083.72     1452.23    824.12 o 
  -2  13  19       34.39      -97.46    605.36 o 
  -1  13  19      348.65      706.08    688.75 o 
   0  13  19      836.32      971.40    717.99 o 
   1  13  19       98.63      447.26    712.58 o 
   2  13  19    12394.12    13582.26    857.69 o 
   3  13  19      211.87      360.62    689.83 o 
   4  13  19     5375.18     6269.15    776.47 o 
   5  13  19     3949.02     4475.80    813.29 o 
   6  13  19     5377.88     5140.73    769.97 o 
   7  13  19      420.02      276.15    681.17 o 
  -6  14  19      649.22      788.38    627.02 o 
  -5  14  19      661.77      676.84    612.95 o 
  -4  14  19     1072.10     1059.12    539.31 o 
  -3  14  19     2510.26     2730.10    752.64 o 
  -2  14  19      911.33     1013.63    742.90 o 
  -1  14  19     7171.66     7730.04    795.96 o 
   0  14  19       53.11      -63.89    659.51 o 
   1  14  19      262.53      434.26    717.99 o 
   2  14  19     2871.05     3636.52    710.41 o 
   3  14  19     1290.27     1081.86    708.24 o 
   4  14  19     1700.54     1541.03    723.41 o 
   5  14  19      644.56     1167.41    786.22 o 
   6  14  19      127.51      290.23    722.32 o 
  -5  15  19     1096.68     1250.80    618.36 o 
  -4  15  19      164.21      375.78    599.95 o 
  -3  15  19      582.72      503.57    739.65 o 
  -2  15  19    14422.04    15053.98    903.17 o 
  -1  15  19      349.69      110.46    715.82 o 
   0  15  19     1138.92     1511.79    674.67 o 
   1  15  19     1391.38     1056.95    681.17 o 
   2  15  19     1654.81     2123.65    684.42 o 
   3  15  19      328.16      794.88    671.42 o 
   4  15  19     1176.52     1320.11    709.33 o 
   5  15  19       92.55      440.76    670.34 o 
  -4  16  19      284.63     1601.67    618.36 o 
  -3  16  19       86.91      547.97    681.17 o 
  -2  16  19     6556.38     6995.81    826.28 o 
  -1  16  19     8750.99     8819.48    804.63 o 
   0  16  19    13165.47    11161.88    786.22 o 
   1  16  19        2.28       74.72    669.26 o 
   2  16  19      324.18      402.85    642.18 o 
   3  16  19     1860.37     1844.25    689.83 o 
   4  16  19     3975.82     3537.97    751.56 o 
  -1  17  19     1760.96     1746.79    777.55 o 
   0  17  19     2409.82     2956.43    772.14 o 
 -10   0  20     7941.37     9401.02   1116.51 o 
  -8   0  20    17513.84    19627.24   1239.97 o 
  -6   0  20    15850.91    15306.30   1132.76 o 
  -4   0  20    52334.62    50864.71   1432.73 o 
  -2   0  20    37991.88    37940.88   1291.95 o 
   0   0  20    35005.88    36146.44   1589.76 o 
   2   0  20    17310.39    20488.18   1350.43 o 
   4   0  20   138045.27   164448.00   2205.95 o 
   6   0  20    51980.55    53866.62   1466.30 o 
   8   0  20     1603.44      673.59    832.78 o 
  10   0  20     6581.37     5930.19    899.92 o 
 -11   1  20     7325.96     7697.55   1112.18 o 
 -10   1  20     5753.12     6452.17   1039.62 o 
  -9   1  20     9873.80    11427.20   1089.44 o 
  -8   1  20       55.65      279.40   1000.64 o 
  -7   1  20     1464.67     2205.95    954.07 o 
  -6   1  20    31211.04    31812.51   1294.12 o 
  -5   1  20    44008.24    45046.06   1440.31 o 
  -4   1  20    56221.32    56134.30   1557.27 o 
  -3   1  20     1716.06     1619.00    878.27 o 
  -2   1  20     8293.91     7952.04   1008.22 o 
  -1   1  20   174300.64   180979.13   2445.28 o 
   0   1  20    43910.78    43659.89   1623.33 o 
   1   1  20    16026.71    18389.44   1285.45 o 
   2   1  20     2746.25     3445.92   1108.93 o 
   3   1  20     9112.16     9713.99   1213.98 o 
   4   1  20     4789.75     6098.05   1046.12 o 
   5   1  20   131207.56   140964.41   1993.70 o 
   6   1  20    10697.36    10843.50   1054.79 o 
   7   1  20       55.61      864.19    910.75 o 
   8   1  20      383.18     -145.11    662.76 o 
   9   1  20     2996.06     2743.09    884.76 o 
  10   1  20      127.13      523.06    817.62 o 
  11   1  20     9429.91     9033.90    967.07 o 
 -11   2  20     9330.55    10178.57   1196.65 o 
 -10   2  20        2.56     -110.46    942.16 o 
  -9   2  20     1130.90     1576.76    938.91 o 
  -8   2  20      153.04      473.25    893.43 o 
  -7   2  20    28246.76    28797.60   1309.28 o 
  -6   2  20      521.07      858.77    949.74 o 
  -5   2  20      187.39      615.11    894.51 o 
  -4   2  20     6795.01     6710.99   1025.55 o 
  -3   2  20      590.56      799.21    896.68 o 
  -2   2  20      113.91      229.58    890.18 o 
  -1   2  20    38151.63    35948.26   1373.17 o 
   0   2  20    60284.27    62354.72   1604.92 o 
   1   2  20      931.40     1144.67   1051.54 o 
   2   2  20     2639.63     2323.99    963.82 o 
   3   2  20     4142.40     4175.83   1037.46 o 
   4   2  20    33093.41    34035.79   1349.35 o 
   5   2  20     9753.88     8530.33   1000.64 o 
   6   2  20     5086.96     4758.45    922.67 o 
   7   2  20    32082.19    23408.88    968.15 o 
   8   2  20      960.61     1074.28    879.35 o 
   9   2  20     8461.88     8392.80    956.24 o 
  10   2  20     2307.50     1943.88    764.56 o 
  11   2  20     1293.10     1099.19    776.47 o 
 -11   3  20     3503.31     3259.66    978.98 o 
 -10   3  20     3483.83     3579.12    945.41 o 
  -9   3  20     3812.95     4820.17    936.74 o 
  -8   3  20    15670.20    16979.45   1059.12 o 
  -7   3  20     7362.11     7835.09   1047.20 o 
  -6   3  20    15485.34    16011.30   1112.18 o 
  -5   3  20     1264.50     1648.24    904.26 o 
  -4   3  20    19196.44    18225.92   1176.08 o 
  -3   3  20     2295.42     2371.64    948.66 o 
  -2   3  20    12000.19    11896.12   1015.80 o 
  -1   3  20   111402.42   104828.79   1870.24 o 
   0   3  20     1753.32     1395.91   1021.21 o 
   1   3  20     4473.91     4585.18   1097.02 o 
   2   3  20      112.07      682.25    993.06 o 
   3   3  20     1861.55     2065.17    842.53 o 
   4   3  20     1277.85      941.08    909.67 o 
   5   3  20    53473.27    45292.97   1366.67 o 
   6   3  20    43857.79    41003.44   1254.05 o 
   7   3  20      509.77      333.55    910.75 o 
   8   3  20      476.24      381.20    829.53 o 
   9   3  20     8343.60     7812.34    967.07 o 
  10   3  20        8.86      -31.41    815.46 o 
  11   3  20     1524.32      873.93    801.38 o 
 -11   4  20     2306.53     2153.97   1025.55 o 
 -10   4  20     3328.11     3542.30   1086.19 o 
  -9   4  20    19759.40    19482.13   1241.05 o 
  -8   4  20      114.04      636.77    864.19 o 
  -7   4  20        9.48     -133.20    782.97 o 
  -6   4  20     9911.65     8394.97    925.92 o 
  -5   4  20    15279.96    15688.58   1016.88 o 
  -4   4  20     2857.40     3300.81    885.85 o 
  -3   4  20     3993.28     4033.96    886.93 o 
  -2   4  20     9762.75     8623.47    886.93 o 
  -1   4  20    41607.27    41343.48   1394.83 o 
   0   4  20     5594.20     6220.42   1006.05 o 
   1   4  20     6471.98     5609.64   1045.04 o 
   2   4  20     1448.63     1116.51    978.98 o 
   3   4  20    51091.21    46691.05   1350.43 o 
   4   4  20      132.74      -85.55    864.19 o 
   5   4  20    24872.68    29189.62   1157.67 o 
   6   4  20      345.67      845.78    888.01 o 
   7   4  20     2301.09     3026.82    927.00 o 
   8   4  20      400.12      973.56    748.31 o 
   9   4  20      635.15     1043.96    814.37 o 
  10   4  20     6421.21     7935.80    888.01 o 
  11   4  20     1562.80     1189.07    843.61 o 
 -11   5  20      335.10      492.74    801.38 o 
 -10   5  20     1403.03     1359.09    739.65 o 
  -9   5  20     5397.61     6299.47    746.15 o 
  -8   5  20    13107.18    12259.99    816.54 o 
  -7   5  20     5761.06     4963.12    738.57 o 
  -6   5  20      379.12      329.21    664.93 o 
  -5   5  20       64.43      533.89    721.24 o 
  -4   5  20     1933.14     1972.04    871.77 o 
  -3   5  20   211065.94   200623.67   2330.49 o 
  -2   5  20     1256.68     1863.74    866.35 o 
  -1   5  20    22183.63    21182.35   1014.72 o 
   0   5  20    19108.49    18522.64   1108.93 o 
   1   5  20    15179.33    15591.12   1043.96 o 
   2   5  20      105.67     -571.79    919.42 o 
   3   5  20    53639.31    54731.89   1402.41 o 
   4   5  20    46435.65    37572.68   1196.65 o 
   5   5  20    23051.52    20778.41   1150.08 o 
   6   5  20     1692.55     1784.69    879.35 o 
   7   5  20     2511.99     3278.07    888.01 o 
   8   5  20     2517.13     2922.86    872.85 o 
   9   5  20        7.39      206.84    799.21 o 
  10   5  20     3974.22     4420.57    929.16 o 
 -10   6  20    14433.50    14416.12    894.51 o 
  -9   6  20       93.33      710.41    662.76 o 
  -8   6  20    14221.54    14363.06    856.61 o 
  -7   6  20       37.56       58.48    667.09 o 
  -6   6  20     1255.03     1597.34    696.33 o 
  -5   6  20      115.45      230.67    729.90 o 
  -4   6  20     1509.75     1720.79    759.14 o 
  -3   6  20       91.10      379.03    972.48 o 
  -2   6  20    41009.37    38972.92   1363.42 o 
  -1   6  20    57117.61    56576.14   1554.02 o 
   0   6  20     1417.92     1783.61    909.67 o 
   1   6  20    19084.38    19341.35   1114.35 o 
   2   6  20    46858.62    47910.44   1288.70 o 
   3   6  20    27569.86    30561.71   1261.63 o 
   4   6  20    62187.08    62049.33   1434.90 o 
   5   6  20    13382.39    13201.06    962.74 o 
   6   6  20    20206.44    24421.43   1094.85 o 
   7   6  20     9771.34    11530.08    943.24 o 
   8   6  20    30104.24    33691.41   1139.26 o 
   9   6  20    11725.68    11695.78    896.68 o 
  10   6  20      330.56       55.23    732.07 o 
 -10   7  20     1140.12     1311.44    777.55 o 
  -9   7  20     5062.46     5463.44    753.73 o 
  -8   7  20     4264.11     3743.73    738.57 o 
  -7   7  20     3391.04     3749.15    722.32 o 
  -6   7  20      710.36      970.32    684.42 o 
  -5   7  20     1363.96     1477.13    710.41 o 
  -4   7  20    36904.61    31509.28    934.58 o 
  -3   7  20      953.98     1252.96    976.81 o 
  -2   7  20     1433.38     1823.67    908.59 o 
  -1   7  20       30.34      380.11    850.11 o 
   0   7  20       16.30      740.73    794.88 o 
   1   7  20     2483.96     2106.32    786.22 o 
   2   7  20    36448.13    35237.85   1192.32 o 
   3   7  20    30668.21    33329.71   1217.23 o 
   4   7  20     1519.00     1820.43    862.02 o 
   5   7  20     1900.97     2047.84    842.53 o 
   6   7  20    17063.38    17556.66   1048.29 o 
   7   7  20    16681.23    19337.01    996.31 o 
   8   7  20     5670.43     7068.36    857.69 o 
   9   7  20      306.18      985.48    756.98 o 
  10   7  20     3906.94     3971.15    790.55 o 
 -10   8  20     5924.87     5298.84    750.48 o 
  -9   8  20      469.03     1086.19    758.06 o 
  -8   8  20      589.49      728.82    693.08 o 
  -7   8  20     2574.50     2540.58    742.90 o 
  -6   8  20      790.45     1147.92    687.67 o 
  -5   8  20    30778.77    32733.01    994.14 o 
  -4   8  20    81058.77    77811.55   1280.04 o 
  -3   8  20     6138.13     6007.08   1000.64 o 
  -2   8  20    11373.28    10518.62    988.73 o 
  -1   8  20    32678.85    30990.55   1154.42 o 
   0   8  20    30332.88    27398.43   1002.80 o 
   1   8  20       41.46      -94.22    749.40 o 
   2   8  20    68828.41    68975.83   1384.00 o 
   3   8  20     1789.05     1706.72    759.14 o 
   4   8  20     6632.57     5250.10    687.67 o 
   5   8  20    16585.21    17254.52    988.73 o 
   6   8  20     1958.01     1970.95    820.87 o 
   7   8  20     9288.72    10085.44    878.27 o 
   8   8  20     4283.60     4545.11    768.89 o 
   9   8  20      545.39     1314.69    727.74 o 
  10   8  20     3874.61     3338.71    774.30 o 
  -9   9  20     3323.27     3663.59    708.24 o 
  -8   9  20      328.81      347.62    674.67 o 
  -7   9  20     5146.03     5357.31    743.98 o 
  -6   9  20    19408.76    19298.03    868.52 o 
  -5   9  20      491.51      410.44    655.18 o 
  -4   9  20    13564.75    12632.52    818.70 o 
  -3   9  20     5657.61     6290.81    951.91 o 
  -2   9  20      177.55      106.13    817.62 o 
  -1   9  20     7145.01     7088.94    797.05 o 
   0   9  20      559.73      589.12    705.00 o 
   1   9  20    51487.91    43903.55   1071.03 o 
   2   9  20    46504.53    51430.00   1235.64 o 
   3   9  20    19994.52    21234.33   1052.62 o 
   4   9  20     7477.77     8387.39    885.85 o 
   5   9  20     2041.37     2442.03    802.46 o 
   6   9  20     3910.32     3608.36    849.03 o 
   7   9  20    12509.99    13726.29    879.35 o 
   8   9  20      362.27      771.05    716.91 o 
   9   9  20     5914.68     5872.79    791.63 o 
  -9  10  20       35.19      -80.14    643.27 o 
  -8  10  20      493.27     1039.62    637.85 o 
  -7  10  20     1900.76     2523.25    675.76 o 
  -6  10  20     3143.55     3335.46    698.50 o 
  -5  10  20       76.65      -72.56    633.52 o 
  -4  10  20      332.81      499.24    687.67 o 
  -3  10  20     2470.17     2305.58    898.84 o 
  -2  10  20     1414.10     1280.04    713.66 o 
  -1  10  20    38987.30    40491.20   1143.59 o 
   0  10  20    28495.46    28137.00   1061.28 o 
   1  10  20     6192.47     6252.91    867.44 o 
   2  10  20    98775.75    99728.14   1507.46 o 
   3  10  20       82.05      145.11    794.88 o 
   4  10  20     4018.04     5244.69    850.11 o 
   5  10  20     4213.38     4991.28    881.51 o 
   6  10  20       15.45      407.19    782.97 o 
   7  10  20     6972.15     5918.28    727.74 o 
   8  10  20    28435.30    27477.49    999.56 o 
   9  10  20      516.03      959.49    641.10 o 
  -8  11  20     5321.55     4637.16    602.12 o 
  -7  11  20    18896.61    18665.59    840.36 o 
  -6  11  20     1154.39      764.56    669.26 o 
  -5  11  20     3698.79     3537.97    696.33 o 
  -4  11  20      894.76     1049.37    649.77 o 
  -3  11  20     1903.19     2056.51    855.52 o 
  -2  11  20     6494.68     7025.05    831.70 o 
  -1  11  20     1925.47     2048.93    636.77 o 
   0  11  20    16156.06    14284.00    818.70 o 
   1  11  20       15.49      320.55    759.14 o 
   2  11  20       35.44       42.23    720.16 o 
   3  11  20       12.90        0.00    742.90 o 
   4  11  20     2494.76     3180.60    806.79 o 
   5  11  20     4387.41     3990.64    818.70 o 
   6  11  20      226.78       71.47    728.82 o 
   7  11  20      978.01      518.73    717.99 o 
   8  11  20     3766.59     3502.23    736.40 o 
  -8  12  20     1219.27     1467.39    676.84 o 
  -7  12  20     2758.66     3634.35    664.93 o 
  -6  12  20    26519.44    27604.19    901.01 o 
  -5  12  20     1148.43     1650.40    627.02 o 
  -4  12  20     1788.10     1780.36    630.27 o 
  -3  12  20     2611.32     2742.01    867.44 o 
  -2  12  20     1302.82     1347.18    596.70 o 
  -1  12  20      725.37     1172.83    709.33 o 
   0  12  20    17740.23    19622.91    937.83 o 
   1  12  20     9223.56    10713.55    810.04 o 
   2  12  20     6701.53     7872.99    830.62 o 
   3  12  20      746.04     1250.80    736.40 o 
   4  12  20     2812.15     2997.58    859.86 o 
   5  12  20      637.61     1203.15    724.49 o 
   6  12  20      338.81      463.50    774.30 o 
   7  12  20      654.59      677.92    695.25 o 
   8  12  20     4068.77     3862.85    776.47 o 
  -7  13  20        2.08       34.65    649.77 o 
  -6  13  20     4290.56     3576.96    675.76 o 
  -5  13  20      520.49      808.96    672.51 o 
  -4  13  20      711.06      847.94    608.61 o 
  -3  13  20       78.39      438.59    808.96 o 
  -2  13  20     4505.19     5606.39    780.80 o 
  -1  13  20      487.29      526.31    610.78 o 
   0  13  20     1880.11     1760.86    741.82 o 
   1  13  20     1081.56     1136.01    707.16 o 
   2  13  20     2077.18     2465.86    769.97 o 
   3  13  20     3150.87     2998.67    791.63 o 
   4  13  20      879.97     1376.42    707.16 o 
   5  13  20      254.69      310.80    715.82 o 
   6  13  20      294.02      890.18    682.25 o 
   7  13  20      980.25      741.82    692.00 o 
  -6  14  20     1089.71     1560.52    667.09 o 
  -5  14  20      141.31      245.83    594.54 o 
  -4  14  20     4920.34     5385.47    673.59 o 
  -3  14  20     1234.55     1171.74    880.43 o 
  -2  14  20     7233.83     7020.71    810.04 o 
  -1  14  20    16798.58    18404.60    923.75 o 
   0  14  20      231.99      577.21    650.85 o 
   1  14  20     6129.50     7132.26    793.80 o 
   2  14  20     4239.22     4781.19    762.39 o 
   3  14  20     1172.96     1398.08    719.07 o 
   4  14  20     1520.29     1902.73    700.66 o 
   5  14  20     1178.67     1014.72    695.25 o 
   6  14  20       20.10       25.99    682.25 o 
  -5  15  20     1131.53      612.95    530.64 o 
  -4  15  20     1661.51     1918.97    633.52 o 
  -3  15  20       47.51       87.72    789.46 o 
  -2  15  20     5158.60     5672.45    687.67 o 
  -1  15  20      588.48      415.85    698.50 o 
   0  15  20       96.75      165.69    695.25 o 
   1  15  20      259.94      411.52    686.59 o 
   2  15  20      510.61      601.03    662.76 o 
   3  15  20      493.60      450.50    681.17 o 
   4  15  20     8179.69     8339.74    792.71 o 
   5  15  20    12097.09    11271.26    818.70 o 
  -3  16  20     1670.47     1738.12    708.24 o 
  -2  16  20       17.27     -282.65    720.16 o 
  -1  16  20     9221.82     8351.65    739.65 o 
   0  16  20       25.70      -66.06    711.49 o 
   1  16  20      847.62      816.54    722.32 o 
   2  16  20      388.80      525.23    654.10 o 
   3  16  20      233.02      529.56    687.67 o 
 -11   0  21     4995.88     4168.24   1055.87 o 
  -9   0  21    17391.14    20775.16   1264.88 o 
  -7   0  21      622.05      557.72    799.21 o 
  -5   0  21    31209.90    32491.51   1280.04 o 
  -3   0  21      278.99      447.26    745.06 o 
  -1   0  21    12115.50    13377.58    999.56 o 
   1   0  21    18784.59    17462.44   1255.13 o 
   3   0  21      240.90      407.19   1039.62 o 
   5   0  21   160877.70   188273.81   2221.11 o 
   7   0  21     3388.34     3698.25    956.24 o 
   9   0  21    17234.57    18221.58   1038.54 o 
  11   0  21    23183.16    22373.58   1117.60 o 
 -11   1  21    15430.00    16505.12   1267.04 o 
 -10   1  21       75.42      499.24    931.33 o 
  -9   1  21     2035.36     2379.22    990.89 o 
  -8   1  21     7779.83    10148.25   1124.09 o 
  -7   1  21    20805.08    22877.15   1197.73 o 
  -6   1  21      522.75      778.64    886.93 o 
  -5   1  21    36007.84    34766.77   1297.36 o 
  -4   1  21       19.95      369.28    807.87 o 
  -3   1  21      177.86      264.24    906.42 o 
  -2   1  21     4824.28     5171.05    948.66 o 
  -1   1  21     3278.42     2466.94   1069.95 o 
   0   1  21     5453.96     5695.19   1138.17 o 
   1   1  21    10663.77    11971.92   1157.67 o 
   2   1  21     7027.97     6441.34   1114.35 o 
   3   1  21    36797.63    45473.82   1518.28 o 
   4   1  21    78093.38    89091.48   1765.20 o 
   5   1  21    11806.15    13010.47   1090.52 o 
   6   1  21     6118.36     7356.43    967.07 o 
   7   1  21     5205.58     4541.86    927.00 o 
   8   1  21      472.73      224.17    825.20 o 
   9   1  21      933.43     1115.43    773.22 o 
  10   1  21    18034.43    19723.63   1077.53 o 
  11   1  21      357.43     -213.34    791.63 o 
 -11   2  21       92.62      342.21    851.19 o 
 -10   2  21      317.10      232.83    892.34 o 
  -9   2  21    23335.74    25240.13   1212.90 o 
  -8   2  21     2628.62     3086.38    988.73 o 
  -7   2  21     2523.33     3302.97    896.68 o 
  -6   2  21    15892.05    17242.60   1091.61 o 
  -5   2  21      503.83      827.37    964.90 o 
  -4   2  21    47778.61    47752.34   1491.21 o 
  -3   2  21    50792.66    50417.45   1500.96 o 
  -2   2  21      945.49     1179.32    816.54 o 
  -1   2  21    85334.57    76788.17   1699.14 o 
   0   2  21    59088.80    61596.66   1572.43 o 
   1   2  21     8123.85     8388.47   1098.10 o 
   2   2  21    14640.35    16140.17   1212.90 o 
   3   2  21     5074.53     4722.71   1003.89 o 
   4   2  21    42003.19    46277.36   1420.82 o 
   5   2  21    49360.28    49003.13   1361.26 o 
   6   2  21     6209.04     4976.12   1032.04 o 
   7   2  21     3526.35     3444.84    903.17 o 
   8   2  21       39.03      107.21    736.40 o 
   9   2  21      159.81      111.54    844.69 o 
  10   2  21     5405.90     5756.92    878.27 o 
  11   2  21     1973.09     1886.49    815.46 o 
 -11   3  21     4075.10     3243.41    890.18 o 
 -10   3  21     4205.09     4291.70    936.74 o 
  -9   3  21      124.10      581.54    847.94 o 
  -8   3  21        1.67      284.81    754.81 o 
  -7   3  21     1444.99     1765.20    947.57 o 
  -6   3  21    30435.50    29362.89   1251.88 o 
  -5   3  21     9625.59     9478.99   1065.61 o 
  -4   3  21     1819.54     1925.47    927.00 o 
  -3   3  21    38239.34    34600.00   1308.19 o 
  -2   3  21    22907.87    21835.36   1142.50 o 
  -1   3  21     3698.61     2693.28    933.50 o 
   0   3  21    12358.94    12346.62   1046.12 o 
   1   3  21      172.85      394.19    993.06 o 
   2   3  21     2381.28     2513.51    847.94 o 
   3   3  21      388.79      527.39    933.50 o 
   4   3  21    55628.27    46575.17   1387.25 o 
   5   3  21     9852.08     8137.23    870.69 o 
   6   3  21        6.81      219.84    865.27 o 
   7   3  21     2022.48     2333.74    886.93 o 
   8   3  21      378.59      355.20    832.78 o 
   9   3  21     1704.81     2053.26    854.44 o 
  10   3  21     9866.51     9041.48    910.75 o 
  11   3  21     1503.73     1038.54    817.62 o 
 -11   4  21        0.46      172.19    949.74 o 
 -10   4  21    15430.48    15224.00   1272.46 o 
  -9   4  21      102.20      262.07    881.51 o 
  -8   4  21     6955.11     7061.87    908.59 o 
  -7   4  21    20828.42    20778.41   1180.41 o 
  -6   4  21    13944.58    13917.97   1247.55 o 
  -5   4  21     1227.00     1445.73    810.04 o 
  -4   4  21     2733.21     2984.59    863.10 o 
  -3   4  21    20030.70    19603.42   1073.20 o 
  -2   4  21     3971.86     4001.47    890.18 o 
  -1   4  21    41198.15    42048.47   1329.85 o 
   0   4  21     1810.15     2306.67    963.82 o 
   1   4  21    12145.09    12009.83   1080.78 o 
   2   4  21    45302.41    45244.24   1341.77 o 
   3   4  21    32388.36    29667.20   1207.48 o 
   4   4  21    16344.43    13726.29   1056.95 o 
   5   4  21    12601.74    11477.02   1019.05 o 
   6   4  21      205.59      492.74    915.09 o 
   7   4  21      498.38      714.74    846.86 o 
   8   4  21     4587.92     4941.46    775.39 o 
   9   4  21      258.75      315.14    827.37 o 
  10   4  21     1025.67      716.91    787.30 o 
  11   4  21     2664.17     1371.00    929.16 o 
 -11   5  21      123.84      268.57    697.41 o 
 -10   5  21     1452.16      700.66    866.35 o 
  -9   5  21    13237.92    14704.19    904.26 o 
  -8   5  21     1615.21     1518.28    661.68 o 
  -7   5  21     1119.74     1193.40    666.01 o 
  -6   5  21    27822.25    28046.04   1046.12 o 
  -5   5  21    19139.93    18014.74    923.75 o 
  -4   5  21   135462.56   139139.64   2126.90 o 
  -3   5  21    17321.07    16235.47   1051.54 o 
  -2   5  21     2554.61     3283.48    880.43 o 
  -1   5  21    35681.35    35649.37   1232.39 o 
   0   5  21    65028.28    66051.88   1521.53 o 
   1   5  21    20693.07    18382.94    985.48 o 
   2   5  21    10241.53    10309.61    978.98 o 
   3   5  21     5715.89     4095.69    838.20 o 
   4   5  21      351.30      -41.15    912.92 o 
   5   5  21    13706.14    13806.43   1025.55 o 
   6   5  21    58873.84    72101.20   1427.32 o 
   7   5  21      711.82      494.90    857.69 o 
   8   5  21     1037.24      777.55    653.01 o 
   9   5  21     2076.52     2166.97    805.71 o 
  10   5  21     2599.40     3142.70    829.53 o 
 -10   6  21       22.11      271.82    728.82 o 
  -9   6  21       35.49      358.45    690.92 o 
  -8   6  21       38.47      557.72    666.01 o 
  -7   6  21      937.97      969.23    722.32 o 
  -6   6  21    20270.13    19218.97    901.01 o 
  -5   6  21     6116.82     6217.17    784.05 o 
  -4   6  21    21046.70    20685.28    963.82 o 
  -3   6  21    77751.60    77488.84   1777.11 o 
  -2   6  21     2043.86     1828.01    930.25 o 
  -1   6  21    31128.11    30174.02   1278.95 o 
   0   6  21    16925.53    17216.61   1091.61 o 
   1   6  21     4026.77     4080.53    925.92 o 
   2   6  21    54052.29    58945.62   1356.93 o 
   3   6  21    61140.37    64086.35   1483.63 o 
   4   6  21    69915.33    68483.09   1447.89 o 
   5   6  21    16603.17    15666.92    919.42 o 
   6   6  21      818.64     1084.03    833.87 o 
   7   6  21     6820.90     7643.41    908.59 o 
   8   6  21     6744.66     7552.44    888.01 o 
   9   6  21     1455.80     2453.95    802.46 o 
  10   6  21     4982.73     3031.15    687.67 o 
 -10   7  21     1462.23     1334.18    755.89 o 
  -9   7  21      893.35     1222.64    711.49 o 
  -8   7  21       66.77      449.42    669.26 o 
  -7   7  21     5198.76     5185.13    736.40 o 
  -6   7  21    50321.62    48332.79   1138.17 o 
  -5   7  21     9232.04     8866.05    870.69 o 
  -4   7  21      824.44      766.72    708.24 o 
  -3   7  21    14546.49    13718.71   1139.26 o 
  -2   7  21     3475.92     3374.45    902.09 o 
  -1   7  21     7628.00     7566.52    944.33 o 
   0   7  21     1958.95     2489.68    894.51 o 
   1   7  21      177.64      481.91    742.90 o 
   2   7  21    20854.01    21448.75   1058.03 o 
   3   7  21     7901.55     8873.63    984.39 o 
   4   7  21      226.91      121.29    828.45 o 
   5   7  21    11138.88    10186.15    921.58 o 
   6   7  21     1301.15     1580.01    869.60 o 
   7   7  21     6368.66     7247.05    884.76 o 
   8   7  21     1623.35     1649.32    778.64 o 
   9   7  21     6954.79     7513.45    840.36 o 
  10   7  21     1828.26     1718.63    793.80 o 
 -10   8  21      795.63     1062.37    653.01 o 
  -9   8  21      999.89     1977.45    769.97 o 
  -8   8  21       75.38       70.39    683.34 o 
  -7   8  21      733.50      993.06    682.25 o 
  -6   8  21     1818.98     2110.65    727.74 o 
  -5   8  21      872.69     1019.05    701.75 o 
  -4   8  21    22302.42    22612.91    914.00 o 
  -3   8  21     1144.53      935.66    864.19 o 
  -2   8  21      722.52      905.34    868.52 o 
  -1   8  21    23824.99    22301.03   1118.68 o 
   0   8  21      523.81      545.80    722.32 o 
   1   8  21     7581.99     7212.39    811.12 o 
   2   8  21     1080.18     1276.79    828.45 o 
   3   8  21    40164.04    42779.46   1205.31 o 
   4   8  21    24610.26    23320.07   1052.62 o 
   5   8  21     5482.26     6200.93    865.27 o 
   6   8  21     2082.33     1763.03    827.37 o 
   7   8  21    23445.13    25858.49   1037.46 o 
   8   8  21     4102.33     4868.91    771.05 o 
   9   8  21     3318.07     2687.86    663.84 o 
  -9   9  21     6820.32     6563.71    797.05 o 
  -8   9  21       21.30      -63.89    673.59 o 
  -7   9  21     7142.95     5886.87    736.40 o 
  -6   9  21       11.97      164.61    688.75 o 
  -5   9  21     1010.26      726.65    545.80 o 
  -4   9  21     5457.16     5639.96    725.57 o 
  -3   9  21     9260.51     8360.31    862.02 o 
  -2   9  21     6009.77     5350.82    899.92 o 
  -1   9  21     7241.06     7568.68    868.52 o 
   0   9  21    12231.19    12094.30    834.95 o 
   1   9  21       49.77     -189.51    781.88 o 
   2   9  21    28543.41    29937.94   1037.46 o 
   3   9  21     3239.44     4038.29    821.95 o 
   4   9  21      387.10      651.93    664.93 o 
   5   9  21     7056.17     7620.66    937.83 o 
   6   9  21    18479.33    16290.70   1006.05 o 
   7   9  21     2801.89     3124.29    772.14 o 
   8   9  21    32870.57    39669.25   1157.67 o 
   9   9  21     4220.85     3810.87    753.73 o 
  -9  10  21     2045.02     2342.40    674.67 o 
  -8  10  21     3074.71     3278.07    662.76 o 
  -7  10  21     1760.62     1469.55    676.84 o 
  -6  10  21     9483.11     9897.01    782.97 o 
  -5  10  21     1996.99     2587.15    679.00 o 
  -4  10  21     2562.55     3202.26    681.17 o 
  -3  10  21    12177.15    11585.31    998.47 o 
  -2  10  21    15814.16    15055.06   1013.63 o 
  -1  10  21      256.10      517.65    743.98 o 
   0  10  21      802.10      856.61    724.49 o 
   1  10  21    91891.59    95271.83   1505.29 o 
   2  10  21     4172.30     4071.86    805.71 o 
   3  10  21     4560.34     3953.82    832.78 o 
   4  10  21      637.92      555.55    800.29 o 
   5  10  21       24.64      342.21    789.46 o 
   6  10  21    23162.95    20912.69    994.14 o 
   7  10  21    13186.25    11919.94    924.83 o 
   8  10  21      138.87      197.10    615.11 o 
   9  10  21      759.03      609.70    782.97 o 
  -8  11  21      721.92      844.69    660.59 o 
  -7  11  21     2729.20     2954.27    719.07 o 
  -6  11  21     1301.98     2282.84    724.49 o 
  -5  11  21      615.93     1170.66    651.93 o 
  -4  11  21        3.23       58.48    622.69 o 
  -3  11  21     2898.84     3411.27    889.10 o 
  -2  11  21     1905.81     1610.33    811.12 o 
  -1  11  21     5771.61     6657.93    806.79 o 
   0  11  21    27630.40    24251.40    915.09 o 
   1  11  21      342.37      545.80    752.64 o 
   2  11  21      139.20      295.64    748.31 o 
   3  11  21      311.10       -3.25    767.81 o 
   4  11  21       20.05      176.52    776.47 o 
   5  11  21      831.88      569.63    753.73 o 
   6  11  21       86.37      188.43    740.73 o 
   7  11  21     4247.38     3578.04    759.14 o 
   8  11  21     6908.51     6855.02    773.22 o 
  -8  12  21      155.66      329.21    643.27 o 
  -7  12  21    13551.40    12392.11    791.63 o 
  -6  12  21      826.22     1336.35    643.27 o 
  -5  12  21     1997.44     1440.31    670.34 o 
  -4  12  21    32539.02    32289.00    931.33 o 
  -3  12  21     7755.07     7308.78    947.57 o 
  -2  12  21     3410.03     3639.77    821.95 o 
  -1  12  21     6383.91     7185.32    777.55 o 
   0  12  21    10967.30    11631.88    877.18 o 
   1  12  21     2089.84     1995.86    633.52 o 
   2  12  21      136.34      426.68    725.57 o 
   3  12  21      904.35      856.61    742.90 o 
   4  12  21     1304.12     1171.74    730.99 o 
   5  12  21       76.71      254.49    730.99 o 
   6  12  21     1598.57      915.09    745.06 o 
   7  12  21     2438.13     1955.79    721.24 o 
  -7  13  21     1309.71     1706.72    682.25 o 
  -6  13  21     4886.88     4720.54    681.17 o 
  -5  13  21    13381.87    12764.64    785.13 o 
  -4  13  21      324.25      -67.14    629.19 o 
  -3  13  21      565.93     1317.94    803.54 o 
  -2  13  21     4184.65     3967.90    754.81 o 
  -1  13  21     7135.19     6965.48    781.88 o 
   0  13  21      420.22      349.79    713.66 o 
   1  13  21     7893.44     7072.69    699.58 o 
   2  13  21     9230.02     8986.25    746.15 o 
   3  13  21     3806.25     4088.11    739.65 o 
   4  13  21      596.46      842.53    750.48 o 
   5  13  21     2123.72     2117.15    722.32 o 
   6  13  21     1328.59      936.74    705.00 o 
   7  13  21     2178.97     2044.59    779.72 o 
  -6  14  21     1970.76     2458.28    673.59 o 
  -5  14  21     1205.24      862.02    623.77 o 
  -4  14  21     1454.11     2196.21    635.69 o 
  -3  14  21       99.97      700.66    865.27 o 
  -2  14  21     8530.62     9947.91    808.96 o 
  -1  14  21    10892.66    12159.27    838.20 o 
   0  14  21      474.30      852.28    702.83 o 
   1  14  21       65.79      -11.91    692.00 o 
   2  14  21       22.86      304.31    696.33 o 
   3  14  21       32.30      196.01    706.08 o 
   4  14  21      181.18      609.70    728.82 o 
   5  14  21      234.97      923.75    662.76 o 
   6  14  21     1428.26     1642.82    674.67 o 
  -5  15  21       13.42     -264.24    617.28 o 
  -4  15  21      564.44      511.15    602.12 o 
  -3  15  21      408.93      319.47    738.57 o 
  -2  15  21       12.62      238.25    689.83 o 
  -1  15  21    11445.19    12492.82    860.94 o 
   0  15  21    13371.64    16584.17    897.76 o 
   1  15  21     6203.89     5910.70    743.98 o 
   2  15  21      736.94     1163.08    684.42 o 
   3  15  21      623.65      558.80    699.58 o 
   4  15  21     6762.75     5894.45    701.75 o 
  -3  16  21      519.84      617.28    700.66 o 
  -2  16  21     2089.33     1757.61    749.40 o 
  -1  16  21     9814.04    11259.35    842.53 o 
   0  16  21        6.48      361.70    688.75 o 
   1  16  21    10720.60    11921.03    808.96 o 
   2  16  21      111.64      147.28    684.42 o 
   3  16  21      698.22     1132.76    737.48 o 
 -10   0  22     9046.08     8674.37   1101.35 o 
  -8   0  22     4238.94     5918.28   1048.29 o 
  -6   0  22     1761.84     2566.57    912.92 o 
  -4   0  22    76605.97    74212.94   1612.50 o 
  -2   0  22     1089.43     1326.60    867.44 o 
   0   0  22     1084.62     1159.83    920.50 o 
   2   0  22      645.51      908.59   1027.71 o 
   4   0  22    59502.03    70023.03   1681.81 o 
   6   0  22    87834.15    88170.98   1659.07 o 
   8   0  22      431.17      994.14    869.60 o 
  10   0  22    33392.72    32096.24   1200.98 o 
 -11   1  22     3969.63     4704.30   1033.13 o 
 -10   1  22     3608.69     4143.34   1001.72 o 
  -9   1  22      646.17     1321.19    934.58 o 
  -8   1  22    14409.16    17969.26   1274.62 o 
  -7   1  22    15659.43    16979.45   1238.89 o 
  -6   1  22     3618.51     3589.95    852.28 o 
  -5   1  22     2567.80     2750.67    924.83 o 
  -4   1  22     8431.39     7763.61   1016.88 o 
  -3   1  22    14314.67    14297.00   1048.29 o 
  -2   1  22       30.44      296.73    852.28 o 
  -1   1  22     4623.97     5193.79   1045.04 o 
   0   1  22    28366.57    27221.91   1255.13 o 
   1   1  22     4856.13     5638.88   1072.11 o 
   2   1  22    24567.02    23309.25   1265.96 o 
   3   1  22    28267.93    33094.71   1402.41 o 
   4   1  22     2897.78     3340.88   1004.97 o 
   5   1  22       68.79      345.46    930.25 o 
   6   1  22       33.46     -356.29    825.20 o 
   7   1  22      839.84      969.23    828.45 o 
   8   1  22      426.77      147.28    667.09 o 
   9   1  22     7180.85     7504.79    911.84 o 
  10   1  22      170.49      719.07    804.63 o 
  11   1  22      357.77      162.44    784.05 o 
 -11   2  22       73.14      410.44    888.01 o 
 -10   2  22    10895.38    11352.48   1203.15 o 
  -9   2  22     2121.71     2981.34    895.59 o 
  -8   2  22     2741.55     2662.95    980.06 o 
  -7   2  22    40460.87    42639.76   1483.63 o 
  -6   2  22      415.07      495.99    779.72 o 
  -5   2  22     6489.54     6707.74    967.07 o 
  -4   2  22    26483.19    27150.44   1226.97 o 
  -3   2  22      690.76     1008.22    860.94 o 
  -2   2  22     5703.46     4753.03    906.42 o 
  -1   2  22    77920.26    70301.35   1654.74 o 
   0   2  22    18527.25    18784.71   1142.50 o 
   1   2  22    41514.55    45598.36   1459.81 o 
   2   2  22       48.26      503.57    991.97 o 
   3   2  22     2342.48     2520.01    993.06 o 
   4   2  22     6456.62     6783.55   1017.97 o 
   5   2  22     1421.51      657.35    706.08 o 
   6   2  22     1779.66     2476.69    882.60 o 
   7   2  22     2314.93     2586.07    891.26 o 
   8   2  22      456.91       33.57    692.00 o 
   9   2  22     7050.54     7567.60    899.92 o 
  10   2  22    15427.80    14809.23    989.81 o 
  11   2  22      108.61      550.13    795.96 o 
 -11   3  22      224.58      200.34    951.91 o 
 -10   3  22     2543.06     2263.35    862.02 o 
  -9   3  22     6143.38     5974.59    931.33 o 
  -8   3  22    17898.26    18869.18   1082.94 o 
  -7   3  22    31753.78    34241.55   1471.72 o 
  -6   3  22     6657.63     6493.32    932.41 o 
  -5   3  22     4794.26     4409.74   1003.89 o 
  -4   3  22    87136.13    86197.86   1796.60 o 
  -3   3  22    76534.99    69876.84   1661.23 o 
  -2   3  22    39956.22    36986.80   1247.55 o 
  -1   3  22    17056.36    15742.73   1056.95 o 
   0   3  22     2018.65     2065.17    918.33 o 
   1   3  22       84.17      146.20    957.32 o 
   2   3  22     1438.25     1274.62    824.12 o 
   3   3  22     5444.05     5383.30    986.56 o 
   4   3  22       91.20     -286.98    938.91 o 
   5   3  22      227.20      553.38    883.68 o 
   6   3  22     8238.76     7476.63    949.74 o 
   7   3  22        3.94      784.05    832.78 o 
   8   3  22     6253.78     6900.51    912.92 o 
   9   3  22     5306.69     5762.33    825.20 o 
  10   3  22     3288.56     3374.45    815.46 o 
 -11   4  22     6255.81     6629.77    993.06 o 
 -10   4  22     2611.26     2184.29    820.87 o 
  -9   4  22      103.50      951.91    737.48 o 
  -8   4  22       26.09      228.50    709.33 o 
  -7   4  22     5195.64     5359.48    891.26 o 
  -6   4  22     8801.55     9200.68   1037.46 o 
  -5   4  22     8397.89     7715.96    899.92 o 
  -4   4  22    97892.60    94439.05   1704.55 o 
  -3   4  22    28663.53    26878.62   1146.84 o 
  -2   4  22     1511.35     1962.29    846.86 o 
  -1   4  22     1931.13     2342.40    922.67 o 
   0   4  22    76588.19    76884.55   1599.51 o 
   1   4  22     2354.91     2155.05    820.87 o 
   2   4  22    85776.87    86409.03   1637.41 o 
   3   4  22    27847.97    24449.58   1138.17 o 
   4   4  22    64934.88    45979.55   1270.29 o 
   5   4  22      348.29      -25.99    853.36 o 
   6   4  22    28622.94    26992.33   1099.19 o 
   7   4  22     2517.68     1693.72    932.41 o 
   8   4  22     7855.73     7396.49    827.37 o 
   9   4  22     5952.20     5761.25    871.77 o 
  10   4  22     3689.36     3608.36    883.68 o 
 -10   5  22     7962.14     8258.52    840.36 o 
  -9   5  22     1852.25     3046.32    777.55 o 
  -8   5  22     1835.83     2060.84    743.98 o 
  -7   5  22     3921.45     3990.64    694.17 o 
  -6   5  22    20432.20    19468.05    958.40 o 
  -5   5  22     7133.57     7539.44    808.96 o 
  -4   5  22    60597.21    56414.79   1461.97 o 
  -3   5  22     6341.56     6887.51    930.25 o 
  -2   5  22    12298.38    12059.64   1014.72 o 
  -1   5  22    35296.96    35008.27   1243.22 o 
   0   5  22    17150.37    15753.56   1097.02 o 
   1   5  22       40.76      389.86    724.49 o 
   2   5  22     3689.04     2729.01    896.68 o 
   3   5  22   203346.77   184772.66   2166.97 o 
   4   5  22       39.74      659.51    775.39 o 
   5   5  22    27009.11    25706.88   1111.10 o 
   6   5  22     2188.86     1854.00    877.18 o 
   7   5  22     7717.84     8373.31    889.10 o 
   8   5  22        1.60       -8.66    803.54 o 
   9   5  22    21368.08    25893.14   1064.53 o 
  10   5  22     3879.99     3149.20    735.32 o 
 -10   6  22      188.60      518.73    768.89 o 
  -9   6  22     1670.72     1918.97    758.06 o 
  -8   6  22     7678.39     7792.85    896.68 o 
  -7   6  22     5175.88     4645.82    764.56 o 
  -6   6  22      263.25      383.36    660.59 o 
  -5   6  22    10996.06    10234.89    814.37 o 
  -4   6  22   109665.50   107931.42   1822.59 o 
  -3   6  22      860.27      823.04    924.83 o 
  -2   6  22     4316.17     3983.06    958.40 o 
  -1   6  22    34270.81    34511.20   1284.37 o 
   0   6  22     2309.66     2418.21    823.04 o 
   1   6  22     1688.14     2137.73    852.28 o 
   2   6  22   115997.80   115406.98   1808.51 o 
   3   6  22    14499.98    15202.34   1051.54 o 
   4   6  22     1224.66     1220.48    748.31 o 
   5   6  22     1364.66     1377.50    844.69 o 
   6   6  22     1780.65     2724.68    838.20 o 
   7   6  22    16178.46    18831.28   1022.30 o 
   8   6  22     1070.63     1183.66    787.30 o 
   9   6  22      564.91      925.92    806.79 o 
  10   6  22     3447.84     3711.24    784.05 o 
 -10   7  22        0.12      395.27    775.39 o 
  -9   7  22     1275.61     1459.81    754.81 o 
  -8   7  22       47.90      571.79    668.18 o 
  -7   7  22     8067.60     8489.18    820.87 o 
  -6   7  22    11128.71    12072.64    797.05 o 
  -5   7  22       79.51       97.46    579.37 o 
  -4   7  22      328.71     1028.79    688.75 o 
  -3   7  22     8362.23     7490.71    896.68 o 
  -2   7  22     1617.95     1940.63    909.67 o 
  -1   7  22     1464.74     1557.27    890.18 o 
   0   7  22    50601.64    49343.18   1349.35 o 
   1   7  22     3440.98     3568.29    867.44 o 
   2   7  22    25328.79    25279.12   1064.53 o 
   3   7  22    17127.07    18025.57   1058.03 o 
   4   7  22    12563.40    13937.46    968.15 o 
   5   7  22      480.92      840.36    810.04 o 
   6   7  22    19983.80    20563.99   1060.20 o 
   7   7  22     1030.05     1114.35    790.55 o 
   8   7  22       33.93      610.78    602.12 o 
   9   7  22      207.82      750.48    736.40 o 
  10   7  22     4072.99     3608.36    622.69 o 
  -9   8  22     7955.50     9562.38    776.47 o 
  -8   8  22      621.18      569.63    664.93 o 
  -7   8  22     1442.29     1779.27    693.08 o 
  -6   8  22    20487.10    20912.69    908.59 o 
  -5   8  22     3211.44     3422.10    729.90 o 
  -4   8  22     5614.31     5020.52    802.46 o 
  -3   8  22     2313.21     2644.54    889.10 o 
  -2   8  22      129.22      380.11    804.63 o 
  -1   8  22     1106.31     1059.12    793.80 o 
   0   8  22     3207.38     3180.60    846.86 o 
   1   8  22    38383.82    39021.65   1124.09 o 
   2   8  22    18622.93    19881.73    957.32 o 
   3   8  22      325.61      477.58    829.53 o 
   4   8  22     5366.03     5301.00    883.68 o 
   5   8  22      112.77      581.54    838.20 o 
   6   8  22    20605.14    19169.16   1004.97 o 
   7   8  22      396.76      543.64    771.05 o 
   8   8  22     1979.63     2948.85    777.55 o 
   9   8  22       84.15      -19.49    698.50 o 
  -9   9  22     1433.54     1155.50    673.59 o 
  -8   9  22     7553.21     8345.15    736.40 o 
  -7   9  22      416.40      322.72    666.01 o 
  -6   9  22     8822.12     8802.15    788.38 o 
  -5   9  22     4240.37     4929.55    766.72 o 
  -4   9  22     9177.03     9530.97    771.05 o 
  -3   9  22     3485.57     3474.08    936.74 o 
  -2   9  22     5884.71     6102.38    917.25 o 
  -1   9  22      526.56     1038.54    798.13 o 
   0   9  22     9437.96     9124.87    863.10 o 
   1   9  22     9080.40     9685.83    855.52 o 
   2   9  22     1117.65     1551.86    776.47 o 
   3   9  22       64.42      513.31    773.22 o 
   4   9  22     2971.98     3118.87    792.71 o 
   5   9  22     1538.04     1677.48    724.49 o 
   6   9  22      408.36      177.60    773.22 o 
   7   9  22    34438.42    37768.68   1121.93 o 
   8   9  22     3104.05     2894.70    837.11 o 
   9   9  22      711.72      218.75    592.37 o 
  -9  10  22      511.83      448.34    712.58 o 
  -8  10  22      127.55      101.80    544.72 o 
  -7  10  22    19080.20    20229.36    870.69 o 
  -6  10  22      378.56      528.48    656.26 o 
  -5  10  22     2115.61     2339.15    681.17 o 
  -4  10  22     5109.27     5255.52    684.42 o 
  -3  10  22      130.71      275.07    829.53 o 
  -2  10  22     2190.69     1549.69    860.94 o 
  -1  10  22     1772.54     1202.07    856.61 o 
   0  10  22     5824.26     6102.38    808.96 o 
   1  10  22     9726.27     9096.71    843.61 o 
   2  10  22     1300.46     1667.73    793.80 o 
   3  10  22      328.10      358.45    755.89 o 
   4  10  22     3279.78     2997.58    722.32 o 
   5  10  22     3936.48     3777.30    817.62 o 
   6  10  22      706.17      777.55    754.81 o 
   7  10  22     3000.08     3026.82    808.96 o 
   8  10  22    11381.34    12452.75    872.85 o 
  -8  11  22     1130.61     1132.76    648.68 o 
  -7  11  22     1297.33     1156.58    661.68 o 
  -6  11  22     5293.20     5964.85    690.92 o 
  -5  11  22     5260.61     5479.69    707.16 o 
  -4  11  22     2469.35     2845.97    664.93 o 
  -3  11  22      279.10      246.91    827.37 o 
  -2  11  22      687.03     1063.45    792.71 o 
  -1  11  22    69306.28    69522.71   1317.94 o 
   0  11  22     3102.55     3152.44    749.40 o 
   1  11  22     8333.50     8665.70    886.93 o 
   2  11  22      402.73      405.02    702.83 o 
   3  11  22     1165.00     1382.92    785.13 o 
   4  11  22      228.82      119.12    751.56 o 
   5  11  22     4186.35     5153.72    781.88 o 
   6  11  22     4933.60     4972.87    829.53 o 
   7  11  22     6265.56     5507.84    792.71 o 
   8  11  22     8502.67     7045.62    688.75 o 
  -7  12  22      501.51      677.92    630.27 o 
  -6  12  22     2902.25     3244.49    683.34 o 
  -5  12  22     9412.58     9981.48    739.65 o 
  -4  12  22       83.05      152.69    495.99 o 
  -3  12  22     8576.52     9616.53    962.74 o 
  -2  12  22      534.41      831.70    801.38 o 
  -1  12  22      492.68     1066.70    733.15 o 
   0  12  22    19916.08    21970.73    961.65 o 
   1  12  22      130.81       15.16    738.57 o 
   2  12  22      143.01      291.31    692.00 o 
   3  12  22    19650.37    21211.59    938.91 o 
   4  12  22      661.05      807.87    820.87 o 
   5  12  22      139.30      654.10    745.06 o 
   6  12  22     5298.22     5288.01    777.55 o 
   7  12  22      163.68      399.61    736.40 o 
  -7  13  22     9269.56     7600.09    788.38 o 
  -6  13  22       34.84       11.91    620.53 o 
  -5  13  22     1915.97     1521.53    547.97 o 
  -4  13  22       16.62      -67.14    618.36 o 
  -3  13  22    18694.20    18635.27   1064.53 o 
  -2  13  22     7760.19     8022.44    922.67 o 
  -1  13  22     8519.15     7786.35    699.58 o 
   0  13  22     3735.69     3474.08    617.28 o 
   1  13  22     4185.72     4304.69    778.64 o 
   2  13  22     1035.71      776.47    700.66 o 
   3  13  22     4779.73     5410.38    797.05 o 
   4  13  22     3670.38     4024.21    754.81 o 
   5  13  22     3471.85     3934.33    733.15 o 
   6  13  22       47.10      478.66    669.26 o 
  -6  14  22     1143.43     1090.52    421.26 o 
  -5  14  22     3686.53     3646.27    679.00 o 
  -4  14  22    11444.90    11718.52    754.81 o 
  -3  14  22     9843.39    12812.29   1027.71 o 
  -2  14  22    12329.81    12214.50    851.19 o 
  -1  14  22     9589.59    11312.41    851.19 o 
   0  14  22     4024.12     4427.07    647.60 o 
   1  14  22     2738.35     3524.98    687.67 o 
   2  14  22      561.83      702.83    759.14 o 
   3  14  22       41.42       46.57    670.34 o 
   4  14  22      113.20      193.85    661.68 o 
   5  14  22      409.91      869.60    670.34 o 
  -4  15  22     3866.21     2681.36    647.60 o 
  -3  15  22       62.29      -10.83    778.64 o 
  -2  15  22        0.69      559.88    685.50 o 
  -1  15  22    14553.92    17323.82    914.00 o 
   0  15  22      815.14      703.91    670.34 o 
   1  15  22      148.39      -84.47    656.26 o 
   2  15  22     1936.29     1804.18    701.75 o 
   3  15  22     1185.95     1192.32    658.43 o 
   4  15  22      632.09      773.22    651.93 o 
  -2  16  22     6244.59     7161.50    804.63 o 
  -1  16  22     2592.29     2792.91    764.56 o 
   0  16  22     1140.35     1327.69    700.66 o 
   1  16  22     1394.27     1052.62    706.08 o 
   2  16  22     3140.58     2351.07    745.06 o 
 -11   0  23     5586.86     5625.88   1058.03 o 
  -9   0  23     1640.73     1204.23    990.89 o 
  -7   0  23   123641.88   137440.52   2268.76 o 
  -5   0  23    22106.34    21698.91   1056.95 o 
  -3   0  23     4725.99     4705.38    927.00 o 
  -1   0  23     1047.14     1719.71    923.75 o 
   1   0  23    48121.70    44507.84   1425.15 o 
   5   0  23     2723.49     3227.17    903.17 o 
   7   0  23     6188.00     7752.78    903.17 o 
   9   0  23    20103.45    21718.40   1033.13 o 
  11   0  23      181.84     -189.51    825.20 o 
 -11   1  23       29.50      245.83    998.47 o 
 -10   1  23       39.34      139.70    867.44 o 
  -9   1  23     5976.85     6755.39   1123.01 o 
  -8   1  23    23005.83    25977.62   1301.70 o 
  -7   1  23      755.32      899.92    957.32 o 
  -6   1  23     6163.64     6245.33    995.22 o 
  -5   1  23    12903.29    12630.35   1019.05 o 
  -4   1  23    11322.88    12637.93   1035.29 o 
  -3   1  23    15440.33    14451.86   1022.30 o 
  -2   1  23     3153.98     3502.23    916.17 o 
  -1   1  23    58810.09    57069.96   1506.37 o 
   0   1  23    38429.43    37024.71   1393.75 o 
   1   1  23     4467.64     4666.40    880.43 o 
   2   1  23     7444.42     6927.58   1049.37 o 
   3   1  23     3388.98     3647.35   1091.61 o 
   4   1  23      148.09      320.55    930.25 o 
   5   1  23      158.85       24.91    869.60 o 
   6   1  23     1199.73     1362.34    910.75 o 
   7   1  23       49.78      236.08    717.99 o 
   8   1  23     9985.18    10687.56    929.16 o 
   9   1  23     3249.19     3683.09    869.60 o 
  10   1  23     4027.57     3859.61    857.69 o 
  11   1  23     1929.29      802.46    856.61 o 
 -11   2  23     3244.68     3043.07   1039.62 o 
 -10   2  23     2884.21     3268.32   1016.88 o 
  -9   2  23     4212.60     4262.46    892.34 o 
  -8   2  23    24088.07    26424.87   1267.04 o 
  -7   2  23       34.32      188.43    972.48 o 
  -6   2  23      746.76     1426.23    886.93 o 
  -5   2  23     1121.26     1790.10    951.91 o 
  -4   2  23    38458.71    38054.58   1314.69 o 
  -3   2  23    30643.38    29799.32   1229.14 o 
  -2   2  23     8233.25     7357.51    911.84 o 
  -1   2  23       12.88     -226.33    857.69 o 
   0   2  23     5284.18     5685.45    976.81 o 
   1   2  23     7501.93     8216.28   1075.36 o 
   2   2  23     1102.78     1263.79    933.50 o 
   3   2  23    27331.14    22725.54   1119.76 o 
   4   2  23      225.13       71.47    943.24 o 
   5   2  23      112.62      567.46    857.69 o 
   6   2  23    25392.96    23166.30   1009.30 o 
   7   2  23        6.51      -53.06    837.11 o 
   8   2  23      188.15      806.79    779.72 o 
   9   2  23    10221.49    10309.61    961.65 o 
  10   2  23    12232.75     9148.70    824.12 o 
 -11   3  23      985.59      735.32    833.87 o 
 -10   3  23     5155.23     5465.61   1064.53 o 
  -9   3  23       79.23      250.16    896.68 o 
  -8   3  23      586.21      840.36    837.11 o 
  -7   3  23      407.46      833.87    937.83 o 
  -6   3  23      321.23      969.23    938.91 o 
  -5   3  23     3364.75     3356.04    884.76 o 
  -4   3  23   115736.30   106739.10   1899.48 o 
  -3   3  23      241.91      649.77    878.27 o 
  -2   3  23      169.45      429.93    845.78 o 
  -1   3  23    12272.67    12505.82   1034.21 o 
   0   3  23    80163.05    87012.23   1701.30 o 
   1   3  23    12532.43    12752.73   1084.03 o 
   2   3  23    51149.05    53230.93   1519.37 o 
   3   3  23    97662.34    86994.91   1630.91 o 
   4   3  23      782.17      615.11    923.75 o 
   5   3  23     1601.44     1254.05    866.35 o 
   6   3  23    11373.95    12375.86    991.97 o 
   7   3  23    11720.83    10705.97    911.84 o 
   8   3  23        0.66      329.21    808.96 o 
   9   3  23     9381.01     7702.97    876.10 o 
  10   3  23     6804.61     6268.07    866.35 o 
 -10   4  23      157.36      298.89    646.52 o 
  -9   4  23        5.03     -179.77    738.57 o 
  -8   4  23     1596.47     1821.51    686.59 o 
  -7   4  23    41980.64    42901.83   1443.56 o 
  -6   4  23    14176.34    13863.83   1080.78 o 
  -5   4  23      932.00      938.91    784.05 o 
  -4   4  23   125205.84   119966.16   1852.91 o 
  -3   4  23     1172.78     1780.36    907.51 o 
  -2   4  23       25.74      555.55    840.36 o
[truncated: 172,552 more chars]
